# Supplementary material for: Spatial competition constrains resistance to targeted cancer therapy
Source: Nat Commun. 2017 Dec 8;8:1995. doi: 10.1038/s41467-017-01516-1 (PMC5722825; doi:10.1038/s41467-017-01516-1)
Supplement: Supplementary file 9 — Supplementary Data 1 [file 41467_2017_1516_MOESM9_ESM.xlsx]

## Sheet: Sheet1
Supplementary Data 1. Transcriptome changes in CDK2 knockout, NU6102-resistant and NU6102-treated HCT-116 cells. Gene expression profiles were determined by Agilent microarray analysis on poly-dT primed cDNA from 100ng total RNA. WT: Wild-type HCT-116 cells; WT NU: WT HCT-116 cells NU6102-treated (20µM) for 24h; KO: CDK2 -/- HCT-116 cells; R50: NU6102-resistant HCT-116 cells (see text); FC, fold-…
ProbeName	GeneSymbol	p (Corr)	p	FC ([WT_NU] vs [WT])	Log FC ([WT_NU] vs [WT])	FC (abs) ([WT_NU] vs [WT])	Regulation ([WT_NU] vs [WT])	FC ([KO] vs [WT])	Log FC ([KO] vs [WT])	FC (abs) ([KO] vs [WT])	Regulation ([KO] vs [WT])	FC ([R50] vs [WT])	Log FC ([R50] vs [WT])	FC (abs) ([R50] vs [WT])	Regulation ([R50] vs [WT])	FC ([R50] vs [WT_NU])	Log FC ([R50] vs [WT_NU])	FC (abs) ([R50] vs [WT_NU])	Regulation ([R50] vs [WT_NU])	FC ([R50] vs [KO])	Log FC ([R50] vs [KO])	FC (abs) ([R50] vs [KO])	Regulation ([R50] vs [KO])	FC ([KO] vs [WT_NU])	Log FC ([KO] vs [WT_NU])	FC (abs) ([KO] vs [WT_NU])	Regulation ([KO] vs [WT_NU])	[KO](raw)	[R50](raw)	[WT](raw)	[WT_NU](raw)	[KO](normalized)	[R50](normalized)	[WT](normalized)	[WT_NU](normalized)	KO_1(raw)	KO_2(raw)	R50_1(raw)	R50_2(raw)	WT_1(raw)	WT_2(raw)	WT_NU_1(raw)	WT_NU_2(raw)	KO_1(normalized)	KO_2(normalized)	R50_1(normalized)	R50_2(normalized)	WT_1(normalized)	WT_2(normalized)
A_23_P132718	SEMA3B	0.000115582	4.02459e-09	-2.43452	-1.28363	2.43452	down	-1.08914	-0.123195	1.08914	down	2.51815	1.33236	2.51815	up	6.13047	2.616	6.13047	up	2.74262	1.45556	2.74262	up	2.23526	1.16044	2.23526	up	1287.82	3650.31	1507.32	633.807	-0.0590277	1.39653	0.064167	-1.21947	1297.23	1278.4	3576.19	3724.43	1516.11	1498.54	650.302	617.311	-0.0598974	-0.0581579	1.38945	1.40361	0.0581579	0.0701761
A_21_P0000169	TMPRSS13	0.000139284	3.63307e-08	-4.90107	-2.2931	4.90107	down	5.41887	2.43799	5.41887	up	-1.43371	-0.519758	1.43371	down	3.41844	1.77334	3.41844	up	-7.76911	-2.95775	7.76911	down	26.5582	4.73109	26.5582	up	749.701	99.697	148.691	31.0562	2.69252	-0.265233	0.254525	-2.03857	763.104	736.299	100.071	99.3229	151.92	145.461	32.0758	30.0366	2.70689	2.67814	-0.237602	-0.292864	0.271447	0.237602
A_21_P0000349	SCARNA3	0.000139284	4.3649e-08	-1.12455	-0.169347	1.12455	down	1.47494	0.560654	1.47494	up	1.69779	0.763656	1.69779	up	1.90925	0.933003	1.90925	up	1.15109	0.203002	1.15109	up	1.65864	0.730001	1.65864	up	134.827	160.394	98.2361	89.4076	0.277612	0.480614	-0.283041	-0.452389	135.782	133.872	157.328	163.459	98.7666	97.7056	90.957	87.8582	0.276415	0.27881	0.475259	0.485969	-0.289668	-0.276415
A_23_P155441	RFT1	0.000139284	3.89126e-08	1.40202	0.487503	1.40202	up	-1.08461	-0.117176	1.08461	down	-1.22917	-0.297689	1.22917	down	-1.72332	-0.785192	1.72332	down	-1.13329	-0.180513	1.13329	down	-1.52064	-0.604679	1.52064	down	1259.72	1148.76	1468.31	2106.96	-0.0565372	-0.237051	0.0606389	0.548141	1269.17	1250.28	1127.66	1169.86	1478.2	1458.42	2145.26	2068.66	-0.0571375	-0.0559368	-0.241333	-0.232768	0.0559368	0.065341
A_23_P169437	LCN2	0.000139284	2.2246e-08	-2.42047	-1.27529	2.42047	down	-10.1413	-3.34217	10.1413	down	3.263	1.7062	3.263	up	7.898	2.98149	7.898	up	33.091	5.04837	33.091	up	-4.18979	-2.06688	4.18979	down	105.225	3597.77	1146.72	484.907	-2.69862	2.34974	0.643543	-0.631744	104.081	106.368	3601.65	3593.89	1147.56	1145.87	494.149	475.665	-2.72572	-2.67152	2.37352	2.32597	0.630187	0.6569
A_23_P201459	IFI6	0.000139284	2.1748e-08	-2.43428	-1.28349	2.43428	down	-29.3648	-4.87601	29.3648	down	-2.18775	-1.12945	2.18775	down	1.11269	0.154048	1.11269	up	13.4224	3.74657	13.4224	up	-12.063	-3.59252	12.063	down	1428.82	19827.4	45106.4	18961.5	-3.6614	0.0851636	1.21461	-0.0688844	1428.61	1429.02	19183.8	20471.1	46343.8	43869	19453.1	18470	-3.67303	-3.64978	0.0605321	0.109795	1.23978	1.18944
A_23_P212617	TFRC	0.000139284	2.79804e-08	1.60848	0.685701	1.60848	up	1.0667	0.0931611	1.0667	up	1.06024	0.0843873	1.06024	up	-1.5171	-0.601314	1.5171	down	-1.0061	-0.0087738	1.0061	down	-1.5079	-0.59254	1.5079	down	13180.5	13538.8	13279.7	21861.1	0.00485039	-0.00392342	-0.0883107	0.597391	13253.5	13107.6	13306.8	13770.8	13449.5	13110	22278.3	21444	0.00141621	0.00828457	-0.00643063	-0.00141621	-0.0842848	-0.0923367
A_23_P52266	IFIT1	0.000139284	3.95971e-08	-11.1186	-3.4749	11.1186	down	-32.8604	-5.03828	32.8604	down	-2.75896	-1.46413	2.75896	down	4.02999	2.01078	4.02999	up	11.9104	3.57415	11.9104	up	-2.95545	-1.56338	2.95545	down	770.279	9479.03	27205	2503.77	-2.55037	1.02378	2.48791	-0.986995	784.16	756.397	9587.48	9370.57	27864.5	26545.6	2557.56	2449.99	-2.53579	-2.56495	1.06251	0.985055	2.50847	2.46735
A_32_P6832	C5orf51	0.000139284	1.29617e-08	1.4225	0.508432	1.4225	up	-1.07094	-0.0988817	1.07094	down	-1.01727	-0.0247078	1.01727	down	-1.44708	-0.53314	1.44708	down	1.05276	0.0741739	1.05276	up	-1.52342	-0.607314	1.52342	down	1807.73	1966.64	2080.62	3029.13	-0.0860081	-0.0118341	0.0128737	0.521306	1820.53	1794.94	1939.41	1993.87	2106.14	2055.1	3087.12	2971.13	-0.0872126	-0.0848036	-0.00959396	-0.0140743	0.0161533	0.00959396
A_23_P108823	OSBPL6	0.000150451	1.74666e-07	1.90745	0.931648	1.90745	up	-1.0675	-0.0942416	1.0675	down	-1.42405	-0.510001	1.42405	down	-2.71631	-1.44165	2.71631	down	-1.334	-0.415759	1.334	down	-2.03621	-1.02589	2.03621	down	927.296	718.303	1063.9	2077.11	-0.0505195	-0.466279	0.0437222	0.97537	926.376	928.216	712.405	724.201	1079	1048.81	2126.78	2027.45	-0.0633683	-0.0376706	-0.455906	-0.476651	0.0497737	0.0376706
A_23_P112482	AQP3	0.000150451	1.65757e-07	-1.2695	-0.344255	1.2695	down	13.1938	3.72179	13.1938	up	1.66235	0.733221	1.66235	up	2.11034	1.07748	2.11034	up	-7.93688	-2.98857	7.93688	down	16.7495	4.06605	16.7495	up	6720.35	874.993	547.535	441.249	3.36585	0.377282	-0.355939	-0.700194	6673.82	6766.87	887.221	862.766	560.988	534.082	444.32	438.178	3.34445	3.38726	0.419663	0.334901	-0.334901	-0.376977
A_23_P11279	ALG13	0.000150451	1.77302e-07	1.89216	0.920036	1.89216	up	-1.06516	-0.0910769	1.06516	down	1.00884	0.012692	1.00884	up	-1.87559	-0.907344	1.87559	down	1.07458	0.103769	1.07458	up	-2.01546	-1.01111	2.01546	down	1677.46	1862.72	1920.13	3718.12	-0.0987492	0.00501966	-0.00767231	0.912363	1695.38	1659.55	1834.38	1891.06	1935.43	1904.82	3758.04	3678.19	-0.0947595	-0.102739	0.00528479	0.00475454	-0.0105901	-0.00475454
A_23_P118894	PRR15L	0.000150451	1.32789e-07	-5.57702	-2.47949	5.57702	down	6.645	2.73227	6.645	up	3.15569	1.65795	3.15569	up	17.5993	4.13745	17.5993	up	-2.10572	-1.07432	2.10572	down	37.0593	5.21176	37.0593	up	1279.18	627.604	206.964	37.9612	1.90133	0.827016	-0.830938	-3.31043	1253.39	1304.98	632.344	622.864	214.343	199.586	38.77	37.1523	1.86082	1.94185	0.860131	0.793901	-0.793901	-0.867975
A_23_P131526	C2orf47	0.000150451	1.02185e-07	1.76823	0.822305	1.76823	up	1.06591	0.0920796	1.06591	up	-1.11841	-0.161446	1.11841	down	-1.9776	-0.983751	1.9776	down	-1.19212	-0.253526	1.19212	down	-1.6589	-0.730225	1.6589	down	4286.58	3716.11	4321.94	7821.28	0.049365	-0.204161	-0.0427146	0.77959	4294.24	4278.93	3651.76	3780.45	4358.57	4285.31	7943.55	7699.01	0.040524	0.0582061	-0.206925	-0.201396	-0.0449052	-0.040524
A_23_P144697	RAD1	0.000150451	6.84696e-08	1.74889	0.806439	1.74889	up	-1.10393	-0.142648	1.10393	down	-1.45177	-0.537812	1.45177	down	-2.53898	-1.34425	2.53898	down	-1.31509	-0.395164	1.31509	down	-1.93065	-0.949087	1.93065	down	914.212	718.342	1084.52	1941.06	-0.0754962	-0.47066	0.067152	0.873591	927.193	901.23	707.056	729.628	1095.91	1073.14	1966.72	1915.4	-0.0664268	-0.0845656	-0.47111	-0.470211	0.0678773	0.0664268
A_23_P145529	PKIB	0.000150451	1.57717e-07	-1.80081	-0.848645	1.80081	down	2.36704	1.24309	2.36704	up	-15.1428	-3.92056	15.1428	down	-8.40892	-3.07192	8.40892	down	-35.8438	-5.16365	35.8438	down	4.26259	2.09173	4.26259	up	1816.82	52.3807	826.065	468.894	1.69536	-3.46829	0.452279	-0.396366	1819.6	1814.05	51.6525	53.109	870.778	781.352	480.883	456.906	1.68615	1.70458	-3.46613	-3.47045	0.516028	0.388529
A_23_P202117	PCGF5	0.000150451	5.93968e-08	1.52603	0.60978	1.52603	up	-1.4684	-0.554244	1.4684	down	-1.25454	-0.327163	1.25454	down	-1.91447	-0.936943	1.91447	down	1.17046	0.227081	1.17046	up	-2.24081	-1.16402	2.24081	down	374.519	452.994	591.071	923.097	-0.385243	-0.158162	0.169001	0.77878	378.026	371.012	446.215	459.773	601.674	580.468	942.103	904.091	-0.383152	-0.387334	-0.157535	-0.158789	0.180466	0.157535
A_23_P23194	PINK1	0.000150451	9.66305e-08	-3.06052	-1.61378	3.06052	down	1.01642	0.0234981	1.01642	up	1.66458	0.735154	1.66458	up	5.09446	2.34893	5.09446	up	1.63768	0.711656	1.63768	up	3.11077	1.63727	3.11077	up	1250.06	2115.52	1321.9	442.185	0.010992	0.722648	-0.012506	-1.62628	1251.07	1249.05	2092.63	2138.41	1345.89	1297.92	457.104	427.266	0.000743866	0.0212402	0.729259	0.716038	-0.000743866	-0.0242681
A_23_P23584	CTNNBIP1	0.000150451	1.418e-07	-2.50746	-1.32623	2.50746	down	2.02512	1.01801	2.02512	up	1.38277	0.467561	1.38277	up	3.46724	1.79379	3.46724	up	-1.46454	-0.550448	1.46454	down	5.07792	2.34424	5.07792	up	6016.68	4244.55	3192.43	1303.22	0.789078	0.23863	-0.228931	-1.55516	6112.4	5920.96	4246	4243.1	3195.54	3189.33	1332.18	1274.27	0.800615	0.777542	0.261343	0.215917	-0.241945	-0.215917
A_23_P314101	SUSD2	0.000150451	1.78117e-07	-2.88784	-1.52999	2.88784	down	-8.56714	-3.09881	8.56714	down	1.21771	0.284172	1.21771	up	3.51655	1.81416	3.51655	up	10.4323	3.38299	10.4323	up	-2.96663	-1.56882	2.96663	down	355.638	3833.05	3273.66	1160.04	-2.34422	1.03876	0.754588	-0.775401	363.023	348.252	3869.63	3796.48	3298.02	3249.29	1163.71	1156.37	-2.32568	-2.36277	1.07475	1.00278	0.750907	0.758269
A_23_P360316	FUT3	0.000150451	1.73089e-07	-1.79921	-0.84736	1.79921	down	3.0819	1.62382	3.0819	up	2.41084	1.26953	2.41084	up	4.33759	2.11689	4.33759	up	-1.27835	-0.354285	1.27835	down	5.54497	2.47118	5.54497	up	910.472	735.948	317.488	180.631	0.988695	0.63441	-0.635124	-1.48248	910.954	909.99	736.057	735.84	315.567	319.409	185.051	176.211	0.978041	0.999348	0.656841	0.611979	-0.658269	-0.611979
A_23_P363399	SLC38A1	0.000150451	1.11185e-07	1.79236	0.841863	1.79236	up	-1.19211	-0.253523	1.19211	down	-1.96473	-0.974328	1.96473	down	-3.5215	-1.81619	3.5215	down	-1.6481	-0.720805	1.6481	down	-2.1367	-1.09539	2.1367	down	4407.14	2763.14	5645.01	10355.6	-0.132831	-0.853636	0.120692	0.962554	4496.49	4317.8	2707.33	2818.95	5679.14	5610.88	10539.3	10171.9	-0.114997	-0.150665	-0.860561	-0.846711	0.114997	0.126387
A_24_P12626	CAV1	0.000150451	7.90913e-08	-1.67543	-0.74453	1.67543	down	-2.79785	-1.48432	2.79785	down	-1.20877	-0.273542	1.20877	down	1.38606	0.470988	1.38606	up	2.31462	1.21077	2.31462	up	-1.66993	-0.739787	1.66993	down	2357.91	5640.82	7090.05	4331	-0.96919	0.241584	0.515126	-0.229404	2383.36	2332.45	5502.38	5779.26	7201.36	6978.74	4421.26	4240.73	-0.965033	-0.973347	0.228388	0.25478	0.523361	0.506892
A_24_P312189	MEPCE	0.000150451	1.26107e-07	1.4483	0.534359	1.4483	up	-1.52261	-0.606551	1.52261	down	-1.15359	-0.206131	1.15359	down	-1.67074	-0.74049	1.67074	down	1.31989	0.40042	1.31989	up	-2.2052	-1.14091	2.2052	down	763.154	1041.09	1248.84	1851.23	-0.506275	-0.105855	0.100276	0.634635	766.941	759.366	1017.28	1064.91	1265.83	1231.86	1893.3	1809.17	-0.510532	-0.502018	-0.116642	-0.0950685	0.105484	0.0950685
A_24_P362572	BZW1	0.000150451	1.47274e-07	1.60421	0.681864	1.60421	up	1.03409	0.0483623	1.03409	up	-1.23054	-0.299287	1.23054	down	-1.97404	-0.981151	1.97404	down	-1.27249	-0.347649	1.27249	down	-1.55133	-0.633502	1.55133	down	3578.56	2906.28	3718.8	6106.68	0.0267992	-0.32085	-0.0215631	0.660301	3624.22	3532.9	2848.17	2964.4	3751.44	3686.16	6258.7	5954.65	0.0337896	0.0198088	-0.327484	-0.314216	-0.0233173	-0.0198088
A_24_P409042	CDC42SE2	0.000150451	1.12116e-07	1.33296	0.41463	1.33296	up	-1.11833	-0.161342	1.11833	down	-1.00868	-0.0124717	1.00868	down	-1.34453	-0.427102	1.34453	down	1.1087	0.14887	1.1087	up	-1.49068	-0.575972	1.49068	down	3354.63	3843.42	4031.55	5500.02	-0.153609	-0.00473881	0.00773287	0.422363	3390.95	3318.32	3783.32	3903.52	4062.52	4000.59	5595.53	5404.51	-0.149408	-0.157811	-0.0050807	-0.00439692	0.00439692	0.0110688
A_32_P18440	ARID5B	0.000150451	1.41573e-07	-1.4982	-0.583226	1.4982	down	1.92553	0.945258	1.92553	up	1.90825	0.932251	1.90825	up	2.85893	1.51548	2.85893	up	-1.00906	-0.0130062	1.00906	down	2.88482	1.52848	2.88482	up	1350.98	1383.37	754.016	515.02	0.484522	0.471516	-0.460735	-1.04396	1366.47	1335.49	1377.45	1389.3	764.299	743.733	520.996	509.044	0.489645	0.4794	0.487556	0.455476	-0.455476	-0.465994
A_32_P200238	UCA1	0.000150451	1.71598e-07	-3.09571	-1.63027	3.09571	down	-1.10854	-0.148655	1.10854	down	4.36169	2.12489	4.36169	up	13.5025	3.75516	13.5025	up	4.83508	2.27354	4.83508	up	2.79262	1.48162	2.79262	up	14630.6	73107.6	17444.4	5762.65	-0.0566063	2.21693	0.0920486	-1.53822	14645.7	14615.5	71843.5	74371.6	18166.9	16721.8	5871.19	5654.12	-0.0665374	-0.0466752	2.21421	2.21966	0.137422	0.0466752
A_32_P206899	DNAH2	0.000150451	1.2517e-07	-1.63644	-0.71056	1.63644	down	20.5894	4.36383	20.5894	up	-1.53677	-0.619899	1.53677	down	1.06486	0.0906611	1.06486	up	-31.6412	-4.98373	31.6412	down	33.6933	5.07439	33.6933	up	1598.68	52.2097	83.527	52.2248	4.68287	-0.300864	0.319036	-0.391525	1601.48	1595.89	52.5713	51.8481	87.2762	79.7778	54.3625	50.087	4.67397	4.69176	-0.268652	-0.333075	0.369419	0.268652
A_33_P3235940	KLK6	0.000150451	8.73374e-08	-1.78609	-0.836809	1.78609	down	2.28665	1.19323	2.28665	up	2.5446	1.34744	2.5446	up	4.5449	2.18425	4.5449	up	1.11281	0.154206	1.11281	up	4.08417	2.03004	4.08417	up	30616.9	35199.4	14385.4	8243.2	0.600535	0.754742	-0.592699	-1.42951	31313.2	29920.6	34759.6	35639.2	14393.9	14376.8	8375.65	8110.74	0.621932	0.579138	0.758934	0.75055	-0.60626	-0.579138
A_33_P3236392	PVRL4	0.000150451	1.29657e-07	-1.87569	-0.907419	1.87569	down	5.65472	2.49946	5.65472	up	2.77101	1.47041	2.77101	up	5.19755	2.37783	5.19755	up	-2.04067	-1.02904	2.04067	down	10.6065	3.40687	10.6065	up	556.736	281.885	105.76	57.6999	1.77296	0.743914	-0.726499	-1.63392	573.957	539.515	273.961	289.809	106.748	104.771	58.092	57.3077	1.80618	1.73973	0.725565	0.762264	-0.727433	-0.725565
A_33_P3315856	DHX34	0.000150451	6.64287e-08	1.21123	0.276476	1.21123	up	1.01569	0.0224581	1.01569	up	-1.19483	-0.25681	1.19483	down	-1.44722	-0.533287	1.44722	down	-1.21358	-0.279268	1.21358	down	-1.19252	-0.254018	1.19252	down	2221.39	1891.49	2350.34	2913.74	0.0111279	-0.26814	-0.0113301	0.265146	2242.56	2200.23	1867.31	1915.67	2369.7	2330.98	2970.68	2856.79	0.0134573	0.0087986	-0.264366	-0.271914	-0.0138617	-0.0087986
A_33_P3351175	WNK2	0.000150451	1.28416e-07	-1.75221	-0.809176	1.75221	down	3.09267	1.62885	3.09267	up	1.23059	0.299352	1.23059	up	2.15626	1.10853	2.15626	up	-2.51316	-1.3295	2.51316	down	5.41901	2.43803	5.41901	up	1403.45	577.199	487.681	284.935	1.47523	0.14573	-0.153622	-0.962798	1402.48	1404.41	563.706	590.692	485.995	489.367	293.045	276.825	1.46282	1.48764	0.134217	0.157243	-0.173026	-0.134217
A_33_P3398448	PARP10	0.000150451	1.45166e-07	-17.6979	-4.14551	17.6979	down	-21.4718	-4.42437	21.4718	down	-1.71747	-0.780283	1.71747	down	10.3047	3.36522	10.3047	up	12.502	3.64409	12.502	up	-1.21324	-0.278866	1.21324	down	113	1461.37	2609.08	150.846	-1.94774	1.69635	2.47663	-1.66888	114.525	111.475	1390.77	1531.96	2707.26	2510.91	155.979	145.712	-1.93969	-1.9558	1.64882	1.74388	2.51653	2.43674
A_33_P3213029	RNF43	0.000152185	1.85469e-07	-1.04501	-0.0635109	1.04501	down	12.9482	3.69467	12.9482	up	-2.62905	-1.39454	2.62905	down	-2.51582	-1.33103	2.51582	down	-34.0413	-5.08921	34.0413	down	13.5309	3.75819	13.5309	up	3641.83	110.654	302.282	295.989	3.72805	-1.36117	0.0333734	-0.0301375	3613.04	3670.62	105.699	115.609	298.034	306.531	295.496	296.481	3.70522	3.75087	-1.4036	-1.31874	-0.00132036	0.0680671
A_23_P140960	NDUFAB1	0.00015252	1.98847e-07	1.37684	0.461362	1.37684	up	-1.02334	-0.033287	1.02334	down	-1.08259	-0.114481	1.08259	down	-1.49055	-0.575843	1.49055	down	-1.05789	-0.0811939	1.05789	down	-1.40898	-0.494649	1.40898	down	22704.6	22178.1	24969.1	35185.4	-0.0146585	-0.0958524	0.0186286	0.479991	22873.3	22535.9	21907	22449.1	25137.8	24800.4	35778	34592.8	-0.0153575	-0.0139594	-0.0912652	-0.10044	0.0139594	0.0232978
A_23_P330070	TFPI	0.00015252	1.94737e-07	-5.307	-2.4079	5.307	down	-1.29109	-0.368589	1.29109	down	-1.41889	-0.504761	1.41889	down	3.74025	1.90314	3.74025	up	-1.09899	-0.136172	1.09899	down	4.11048	2.03931	4.11048	up	358.555	337.193	497.511	95.9432	0.0727315	-0.0634403	0.441321	-1.96658	357.487	359.623	330.5	343.887	492.669	502.352	97.5154	94.3709	0.0570164	0.0884466	-0.0698643	-0.0570164	0.412863	0.469779
A_23_P56380	ZC3H15	0.00015252	2.03817e-07	1.57674	0.656941	1.57674	up	-1.11713	-0.159801	1.11713	down	-1.15218	-0.204368	1.15218	down	-1.81669	-0.861309	1.81669	down	-1.03137	-0.0445676	1.03137	down	-1.76142	-0.816742	1.76142	down	9750.19	9769.26	11704.9	18890.9	-0.084187	-0.128755	0.0756135	0.732555	9892.11	9608.27	9582.27	9956.25	11830.1	11579.7	19349.3	18432.6	-0.0746036	-0.0937705	-0.134153	-0.123356	0.0766234	0.0746036
A_33_P3404411	MIPEP	0.00015252	2.0712e-07	1.08425	0.116694	1.08425	up	1.30404	0.382991	1.30404	up	-1.13511	-0.18283	1.13511	down	-1.23074	-0.299524	1.23074	down	-1.48023	-0.565822	1.48023	down	1.20272	0.266297	1.20272	up	3639.51	2540.74	2999.22	3328.24	0.324531	-0.241291	-0.0584602	0.0582337	3678.1	3600.92	2506.59	2574.89	3020.52	2977.93	3386.16	3270.33	0.328413	0.32065	-0.238465	-0.244116	-0.0626349	-0.0542855
A_23_P21363	AHNAK	0.00015387	2.14312e-07	-10.0188	-3.32464	10.0188	down	-1.96893	-0.977414	1.96893	down	-1.10055	-0.138226	1.10055	down	9.10347	3.18642	9.10347	up	1.78904	0.839188	1.78904	up	5.08846	2.34723	5.08846	up	647.907	1198.4	1371.69	140.07	-0.40875	0.430439	0.568664	-2.75598	656.418	639.397	1155.69	1241.12	1420.79	1322.59	143.874	136.265	-0.401216	-0.416284	0.401216	0.459661	0.605912	0.531416
A_23_P113634	CBFB	0.000155217	2.30761e-07	1.61728	0.693573	1.61728	up	1.07209	0.100425	1.07209	up	-1.06624	-0.0925279	1.06624	down	-1.72441	-0.7861	1.72441	down	-1.1431	-0.192953	1.1431	down	-1.50853	-0.593148	1.50853	down	5725.67	5176.48	5739.1	9500.59	0.0505614	-0.142391	-0.0498633	0.643709	5795.02	5656.32	5069.3	5283.67	5775.13	5703.06	9710.7	9290.49	0.0566187	0.0445042	-0.150049	-0.134733	-0.0552225	-0.0445042
A_23_P207537	DUSP14	0.000155217	2.23754e-07	1.2061	0.270346	1.2061	up	-1.04376	-0.0617833	1.04376	down	-1.20387	-0.267684	1.20387	down	-1.45199	-0.53803	1.45199	down	-1.15341	-0.205901	1.15341	down	-1.25887	-0.332129	1.25887	down	3962.74	3550.49	4445.2	5487.08	-0.0329113	-0.238812	0.028872	0.299218	3976.92	3948.55	3497.95	3603.03	4496.44	4393.96	5588.04	5386.11	-0.0391641	-0.0266585	-0.237943	-0.239682	0.0310855	0.0266585
A_23_P252062	PPARG	0.000155217	2.37805e-07	-1.01838	-0.0262742	1.01838	down	1.71479	0.778028	1.71479	up	-1.10282	-0.141203	1.10282	down	-1.08292	-0.114929	1.08292	down	-1.89111	-0.919231	1.89111	down	1.7463	0.804302	1.7463	up	4656.37	2544.44	2918.03	2932.48	0.790091	-0.12914	0.0120626	-0.0142117	4704.58	4608.15	2504.78	2584.1	2930.44	2905.61	2970.34	2894.62	0.793613	0.786569	-0.129412	-0.128869	0.00378227	0.0203428
A_23_P87545	IFITM3	0.000155217	2.35676e-07	-1.59919	-0.677342	1.59919	down	-2.48799	-1.31498	2.48799	down	-1.3348	-0.416619	1.3348	down	1.19808	0.260724	1.19808	up	1.86395	0.898363	1.86395	up	-1.55578	-0.637639	1.55578	down	43489.9	83765.8	116291	74414	-0.76972	0.128643	0.545261	-0.132081	43656.5	43323.3	83029.1	84502.5	117890	114692	75243.8	73584.2	-0.77561	-0.76383	0.138173	0.119112	0.550678	0.539845
A_23_P61371	TMEM173	0.000160072	2.50817e-07	-1.5545	-0.636447	1.5545	down	-1.79608	-0.844848	1.79608	down	2.06605	1.04688	2.06605	up	3.21167	1.68332	3.21167	up	3.71079	1.89173	3.71079	up	-1.15541	-0.208401	1.15541	down	2308.47	8851.19	4455.66	2934.2	-0.528625	1.3631	0.316223	-0.320224	2354.85	2262.09	8694.31	9008.07	4541.09	4370.22	3028.34	2840.05	-0.511051	-0.546198	1.35975	1.36646	0.329472	0.302975
A_23_P24365	ANKRD49	0.000162206	2.67735e-07	1.30582	0.384957	1.30582	up	1.01136	0.0162926	1.01136	up	1.01162	0.0166683	1.01162	up	-1.29082	-0.368289	1.29082	down	1.00026	0.000375748	1.00026	up	-1.29116	-0.368665	1.29116	down	445.836	460.834	473.765	633.208	0	0.000375748	-0.0162926	0.368665	448.575	443.096	455.109	466.558	479.329	468.201	647.228	619.188	-0.00255299	0.00255299	0.004673	-0.00392151	-0.0137663	-0.0188189
A_23_P59261	TPBG	0.000162206	2.71105e-07	-1.18016	-0.23898	1.18016	down	4.0853	2.03044	4.0853	up	2.79953	1.48518	2.79953	up	3.30389	1.72416	3.30389	up	-1.45928	-0.545258	1.45928	down	4.8213	2.26942	4.8213	up	4767.55	3375.81	1254.14	1087.46	1.2952	0.749945	-0.73524	-0.97422	4804.84	4730.27	3361.44	3390.19	1265.49	1242.8	1083.83	1091.1	1.29507	1.29534	0.76602	0.73387	-0.736609	-0.73387
A_33_P3231110	USP3	0.000162206	2.66923e-07	1.52258	0.606515	1.52258	up	1.00289	0.00416613	1.00289	up	-1.20349	-0.267228	1.20349	down	-1.83241	-0.873743	1.83241	down	-1.20697	-0.271394	1.20697	down	-1.51819	-0.602349	1.51819	down	1425.65	1220.75	1527.68	2380.72	0.0014863	-0.269907	-0.00267982	0.603836	1429.87	1421.43	1197.25	1244.24	1534.11	1521.25	2425.75	2335.7	-0.00566244	0.00863504	-0.275463	-0.264352	-0.0110221	0.00566244
A_33_P3226832	F3	0.000173661	2.96298e-07	2.9152	1.5436	2.9152	up	-2.37848	-1.25004	2.37848	down	3.1227	1.6428	3.1227	up	1.07118	0.0991979	1.07118	up	7.4273	2.89284	7.4273	up	-6.93377	-2.79364	6.93377	down	373.714	2868.19	955.368	2852.29	-2.01081	0.882028	-0.760767	0.78283	375.432	371.996	2889.24	2847.15	971.867	938.869	2974.05	2730.54	-2.01559	-2.00602	0.914832	0.849224	-0.750267	-0.771267
A_23_P159125	SLC16A5	0.000177291	3.08666e-07	-1.80964	-0.855707	1.80964	down	1.63334	0.707828	1.63334	up	2.95808	1.56466	2.95808	up	5.35308	2.42037	5.35308	up	1.81106	0.856835	1.81106	up	2.95577	1.56353	2.95577	up	16685.4	31216.3	10975	6210.33	0.363071	1.21991	-0.344757	-1.20046	17097	16273.8	30978	31454.5	11040.1	10910	6435.92	5984.75	0.387248	0.338894	1.23111	1.2087	-0.35062	-0.338894
A_23_P314584	MAPKAPK3	0.00018284	3.24692e-07	1.4967	0.581786	1.4967	up	-1.73152	-0.792038	1.73152	down	1.19785	0.260452	1.19785	up	-1.24949	-0.321334	1.24949	down	2.07411	1.05249	2.07411	up	-2.59157	-1.37382	2.59157	down	3385.12	7255.62	6298.41	9647.42	-0.924868	0.127622	-0.13283	0.448956	3432.76	3337.49	7115.67	7395.56	6314.12	6282.71	9746.54	9548.3	-0.915984	-0.933753	0.122011	0.133234	-0.143649	-0.122011
A_23_P71319	FDFT1	0.000184065	3.46096e-07	-1.97337	-0.980661	1.97337	down	1.59132	0.670221	1.59132	up	1.28777	0.364872	1.28777	up	2.54124	1.34553	2.54124	up	-1.23572	-0.305349	1.23572	down	3.14026	1.65088	3.14026	up	12993.7	10868.7	8776.54	4552.31	0.488213	0.182864	-0.182008	-1.16267	12968.3	13019.2	10600.7	11136.6	8940.27	8612.81	4679.38	4425.24	0.473973	0.502453	0.169508	0.196219	-0.169508	-0.194509
A_23_P73589	MSN	0.000184065	3.44162e-07	1.24532	0.316514	1.24532	up	-1.39166	-0.476807	1.39166	down	1.08583	0.118798	1.08583	up	-1.14688	-0.197715	1.14688	down	1.51111	0.595605	1.51111	up	-1.73306	-0.793321	1.73306	down	3082.89	4814.91	4610.69	5877.06	-0.530999	0.0646062	-0.0541921	0.262321	3108.95	3056.83	4702.28	4927.53	4653.18	4568.19	6009.13	5744.99	-0.530222	-0.531776	0.0530715	0.0761409	-0.0553126	-0.0530715
A_33_P3276703	VGF	0.000184065	3.38156e-07	3.37413	1.75452	3.37413	up	-3.2691	-1.70889	3.2691	down	-2.38674	-1.25504	2.38674	down	-8.05318	-3.00956	8.05318	down	1.36969	0.453851	1.36969	up	-11.0304	-3.46341	11.0304	down	5071.43	7177.8	17818.7	61521.1	-1.07073	-0.616877	0.638166	2.39268	5069.07	5073.79	7137.33	7218.26	17559.9	18077.5	61127	61915.2	-1.08282	-1.05864	-0.602792	-0.630962	0.602792	0.673539
A_23_P128930	PSMC6	0.000184432	3.66051e-07	1.39735	0.48269	1.39735	up	-1.18667	-0.246915	1.18667	down	-1.16983	-0.226302	1.16983	down	-1.63466	-0.708992	1.63466	down	1.01439	0.0206137	1.01439	up	-1.65819	-0.729606	1.65819	down	3690.63	3868.76	4706.88	6730.76	-0.130118	-0.109505	0.116797	0.599487	3733.73	3647.53	3801.99	3935.54	4786.46	4627.3	6847.45	6614.06	-0.124686	-0.13555	-0.112189	-0.10682	0.126774	0.10682
A_23_P160167	TSPAN1	0.000184432	3.64823e-07	-3.58551	-1.84218	3.58551	down	-1.53096	-0.614433	1.53096	down	3.99258	1.99732	3.99258	up	14.3154	3.8395	14.3154	up	6.11246	2.61175	6.11246	up	2.34201	1.22775	2.34201	up	1434.19	9059.13	2359.42	673.269	-0.322786	2.28897	0.291646	-1.55053	1400.05	1468.33	8815.57	9302.7	2406.91	2311.92	673.481	673.056	-0.368554	-0.277019	2.27239	2.30555	0.306274	0.277019
A_24_P352445	MRPL42	0.000184432	3.6218e-07	1.33514	0.41699	1.33514	up	-1.05802	-0.0813694	1.05802	down	-1.22809	-0.296418	1.22809	down	-1.63967	-0.713408	1.63967	down	-1.16074	-0.215049	1.16074	down	-1.41261	-0.49836	1.41261	down	3235.24	2880.26	3678.74	5026.42	-0.0390463	-0.254095	0.0423231	0.459313	3272.42	3198.07	2832.91	2927.62	3737.01	3620.47	5112.96	4939.88	-0.033886	-0.0442066	-0.255597	-0.252593	0.0507603	0.033886
A_19_P00322371	LOC100506190	0.000186419	3.76487e-07	-1.9406	-0.956502	1.9406	down	-1.18479	-0.244636	1.18479	down	1.55468	0.636613	1.55468	up	3.017	1.59312	3.017	up	1.84197	0.881249	1.84197	up	1.63792	0.711866	1.63792	up	1701.37	3238.16	2166.38	1142.34	-0.120843	0.760406	0.123793	-0.83271	1717.76	1684.99	3223.72	3252.59	2196.18	2136.58	1151.68	1133	-0.118363	-0.123324	0.776194	0.744618	0.129222	0.118363
A_19_P00320067		0.000188902	4.3301e-07	-1.90946	-0.933163	1.90946	down	1.98953	0.99243	1.98953	up	1.51618	0.600446	1.51618	up	2.89509	1.53361	2.89509	up	-1.3122	-0.391984	1.3122	down	3.79893	1.92559	3.79893	up	341.644	269.092	184.62	98.9111	0.682312	0.290328	-0.310118	-1.24328	342.282	341.007	263.447	274.737	190.027	179.214	100.227	97.5949	0.673586	0.691038	0.282276	0.29838	-0.282276	-0.33796
A_23_P102950	RSPH1	0.000188902	4.39732e-07	-2.48893	-1.31553	2.48893	down	1.14951	0.201025	1.14951	up	1.81747	0.861928	1.81747	up	4.52355	2.17745	4.52355	up	1.58107	0.660903	1.58107	up	2.86106	1.51655	2.86106	up	490.216	800.85	458.279	188.464	0.0907392	0.751643	-0.110286	-1.42581	495.057	485.375	803.21	798.49	455.75	460.807	192.391	184.537	0.0935693	0.0879092	0.778113	0.725172	-0.132662	-0.0879092
A_23_P104464	ALOX5	0.000188902	4.47246e-07	-3.87818	-1.95538	3.87818	down	2.84964	1.51078	2.84964	up	5.18807	2.3752	5.18807	up	20.1202	4.33057	20.1202	up	1.82061	0.864419	1.82061	up	11.0514	3.46616	11.0514	up	1689.99	3179.52	637.411	168.483	0.751253	1.61567	-0.759524	-2.7149	1701.24	1678.75	3222.39	3136.66	648.237	626.586	178.717	158.249	0.749437	0.753069	1.65734	1.574	-0.749437	-0.769611
A_23_P135966	SLC25A14	0.000188902	4.12698e-07	2.35715	1.23704	2.35715	up	-1.03075	-0.0436945	1.03075	down	1.04646	0.0655165	1.04646	up	-2.2525	-1.17153	2.2525	down	1.07864	0.109211	1.07864	up	-2.42963	-1.28074	2.42963	down	1493.85	1665.12	1654.68	3991.27	-0.0752215	0.0339894	-0.031527	1.20552	1513.29	1474.41	1635.38	1694.87	1669.96	1639.4	4011.85	3970.69	-0.0678659	-0.0825772	0.0304351	0.0375438	-0.032619	-0.0304351
A_23_P154306	TANK	0.000188902	4.33809e-07	1.12266	0.166921	1.12266	up	1.07666	0.106569	1.07666	up	-1.864	-0.898403	1.864	down	-2.09264	-1.06532	2.09264	down	-2.00691	-1.00497	2.00691	down	-1.04272	-0.0603514	1.04272	down	2106.63	1084.66	2102.54	2416.6	0.0515118	-0.953461	-0.0550575	0.111863	2133.74	2079.52	1070.25	1099.08	2107.97	2097.11	2488.07	2345.12	0.0586591	0.0443645	-0.950414	-0.956507	-0.0657506	-0.0443645
A_23_P213102	PALLD	0.000188902	4.239e-07	-1.08434	-0.116818	1.08434	down	3.46421	1.79253	3.46421	up	-1.96105	-0.971626	1.96105	down	-1.80852	-0.854808	1.80852	down	-6.79349	-2.76415	6.79349	down	3.75638	1.90934	3.75638	up	10580	1609.34	3282.74	3097.47	1.83898	-0.925171	0.0464544	-0.0703635	10676.9	10483.2	1587.34	1631.34	3353.29	3212.18	3072.89	3122.04	1.84077	1.83719	-0.922673	-0.92767	0.0630484	0.0298605
A_23_P341065	SELO	0.000188902	4.47276e-07	-1.05717	-0.0802054	1.05717	down	2.66236	1.41271	2.66236	up	1.36143	0.44512	1.36143	up	1.43926	0.525325	1.43926	up	-1.95556	-0.967585	1.95556	down	2.81456	1.49291	2.81456	up	1201.06	634.627	484.825	469.399	1.19712	0.229534	-0.215586	-0.295792	1192.98	1209.14	631.596	637.659	490.134	479.517	479.66	459.138	1.17599	1.21824	0.244861	0.214207	-0.214207	-0.216966
A_23_P71379	PSCA	0.000188902	4.40054e-07	-2.33679	-1.22453	2.33679	down	4.6923	2.2303	4.6923	up	38.385	5.26247	38.385	up	89.6977	6.487	89.6977	up	8.18042	3.03217	8.18042	up	10.9649	3.45482	10.9649	up	642.066	5429.06	147.263	64.4174	1.08918	4.12135	-1.14112	-2.36565	642.114	642.017	5566	5292.11	155.183	139.343	62.809	66.0259	1.07787	1.10049	4.17997	4.06274	-1.07787	-1.20436
A_23_P94703	TOR1B	0.000188902	4.46609e-07	1.76912	0.823029	1.76912	up	-1.05364	-0.0753875	1.05364	down	1.01822	0.0260496	1.01822	up	-1.73746	-0.79698	1.73746	down	1.07284	0.101437	1.07284	up	-1.86402	-0.898417	1.86402	down	441.089	489.053	499.481	904.412	-0.0882153	0.0132217	-0.0128279	0.810202	439.794	442.384	480.572	497.535	505.307	493.655	923.54	885.284	-0.103868	-0.0725627	0.0104175	0.016026	-0.0104175	-0.0152383
A_33_P3389827	PROM2	0.000188902	4.36194e-07	-3.79925	-1.92571	3.79925	down	1.70443	0.769289	1.70443	up	2.05155	1.03671	2.05155	up	7.79435	2.96243	7.79435	up	1.20366	0.267425	1.20366	up	6.47555	2.695	6.47555	up	1108.98	1379.3	699.422	188.344	0.382549	0.649974	-0.386739	-2.31245	1105.11	1112.84	1372.45	1386.15	716.413	682.432	186.803	189.884	0.366104	0.398994	0.665025	0.634924	-0.366104	-0.407374
A_23_P349406	RIMKLA	0.000193181	4.64136e-07	1.24552	0.316754	1.24552	up	-1.94073	-0.956596	1.94073	down	-1.03715	-0.0526257	1.03715	down	-1.2918	-0.36938	1.2918	down	1.87121	0.903971	1.87121	up	-2.41722	-1.27335	2.41722	down	609.013	1177.64	1270.17	1619.38	-0.924036	-0.0200648	0.0325608	0.349315	609.086	608.94	1163.13	1192.15	1267.95	1272.4	1656.18	1582.58	-0.93528	-0.912791	-0.0156183	-0.0245113	0.0156183	0.0495033
A_33_P3379456	SH3YL1	0.000194894	4.75037e-07	-1.04722	-0.0665655	1.04722	down	2.4012	1.26375	2.4012	up	1.38085	0.46556	1.38085	up	1.44606	0.532126	1.44606	up	-1.73892	-0.798193	1.73892	down	2.51458	1.33032	2.51458	up	4473.86	2658.7	2002.48	1956.9	1.02724	0.229045	-0.236515	-0.303081	4440.99	4506.74	2619.49	2697.91	2034.17	1970.8	1991.77	1922.03	1.00522	1.04926	0.229986	0.228104	-0.228104	-0.244926
A_23_P160503	GLRX2	0.000199719	5.00706e-07	1.9299	0.94853	1.9299	up	-1.13431	-0.181812	1.13431	down	-1.69125	-0.75809	1.69125	down	-3.26395	-1.70662	3.26395	down	-1.491	-0.576278	1.491	down	-2.18911	-1.13034	2.18911	down	2792.36	1935.07	3403.62	6721.93	-0.0926995	-0.668977	0.0891123	1.03764	2831.26	2753.46	1920.43	1949.7	3425.61	3381.63	6748.02	6695.84	-0.0840173	-0.101382	-0.65767	-0.680285	0.0840173	0.0942073
A_23_P41327	LYAR	0.000199719	4.97705e-07	1.55794	0.639637	1.55794	up	-1.23616	-0.305869	1.23616	down	-1.15913	-0.213045	1.15913	down	-1.80586	-0.852683	1.80586	down	1.06646	0.0928235	1.06646	up	-1.92586	-0.945506	1.92586	down	4617.08	5087.97	6133.72	9779.01	-0.203064	-0.11024	0.102805	0.742442	4655.69	4578.47	5040.13	5135.82	6200.18	6067.26	9879.16	9678.85	-0.202416	-0.203712	-0.101589	-0.118892	0.10402	0.101589
A_21_P0000161	C16orf57	0.000200982	5.42669e-07	3.48696	1.80197	3.48696	up	1.64226	0.715684	1.64226	up	-1.3821	-0.466859	1.3821	down	-4.81932	-2.26883	4.81932	down	-2.26977	-1.18254	2.26977	down	-2.12327	-1.08629	2.12327	down	1729.1	787.631	1131.46	4038.22	0.359139	-0.823405	-0.356545	1.44543	1717.42	1740.78	760.261	815.002	1128.21	1134.72	4115.61	3960.83	0.337976	0.380301	-0.85134	-0.795469	-0.375114	-0.337976
A_23_P104798	IL18	0.000200982	5.54913e-07	-2.96994	-1.57043	2.96994	down	-2.90223	-1.53716	2.90223	down	1.60186	0.679748	1.60186	up	4.75742	2.25018	4.75742	up	4.64897	2.21691	4.64897	up	1.02333	0.0332684	1.02333	up	979.032	4702.52	3053.89	1052.18	-0.776846	1.44007	0.760317	-0.810114	963.488	994.576	4707.88	4697.15	3122.07	2985.72	1070.66	1033.69	-0.811171	-0.742521	1.46393	1.4162	0.778113	0.742521
A_23_P148297	SH3BGRL	0.000200982	5.46384e-07	-1.77027	-0.823967	1.77027	down	1.73042	0.791126	1.73042	up	2.04268	1.03047	2.04268	up	3.6161	1.85443	3.6161	up	1.18045	0.23934	1.18045	up	3.06331	1.61509	3.06331	up	2394.66	2920.9	1487.25	860.109	0.405451	0.644791	-0.385675	-1.20964	2370.34	2418.98	2897.2	2944.6	1508.6	1465.9	887.99	832.228	0.379381	0.431521	0.655304	0.634279	-0.379381	-0.39197
A_23_P259071	AREG	0.000200982	5.39665e-07	2.1326	1.09261	2.1326	up	2.96458	1.56783	2.96458	up	-2.99001	-1.58015	2.99001	down	-6.37648	-2.67276	6.37648	down	-8.86411	-3.14798	8.86411	down	1.39013	0.475216	1.39013	up	29613.2	3452.47	10733.6	23426.4	1.02314	-2.12484	-0.544691	0.54792	30068.4	29158	3526.48	3378.46	10778.8	10688.4	23710.4	23142.5	1.0339	1.01238	-2.07169	-2.17799	-0.553033	-0.536349
A_23_P67529	KCNN4	0.000200982	5.60029e-07	-1.6098	-0.686877	1.6098	down	-1.42353	-0.509473	1.42353	down	1.58684	0.666153	1.58684	up	2.55448	1.35303	2.55448	up	2.25891	1.17563	2.25891	up	1.13085	0.177404	1.13085	up	3893.69	9090.67	5956.56	3787.54	-0.245031	0.930595	0.264442	-0.422435	3918.59	3868.79	8882.67	9298.66	5926.9	5986.22	3874.38	3700.69	-0.247221	-0.24284	0.919799	0.941391	0.24284	0.286044
A_23_P89509	SPAG5	0.000200982	5.77528e-07	1.3136	0.393529	1.3136	up	1.07145	0.0995598	1.07145	up	-1.09898	-0.136168	1.09898	down	-1.44363	-0.529697	1.44363	down	-1.1775	-0.235728	1.1775	down	-1.22601	-0.29397	1.22601	down	7358.6	6458.1	7380.63	9924.5	0.0507112	-0.185017	-0.0488486	0.344681	7431.54	7285.66	6349.78	6566.43	7449.16	7312.1	10182.2	9666.77	0.0535946	0.0478277	-0.186999	-0.183034	-0.0498695	-0.0478277
A_24_P243749	PDK4	0.000200982	5.60214e-07	-4.08987	-2.03205	4.08987	down	3.13397	1.64799	3.13397	up	1.29273	0.370424	1.29273	up	5.2871	2.40248	5.2871	up	-2.4243	-1.27757	2.4243	down	12.8175	3.68004	12.8175	up	167.807	71.5187	57.59	14.4032	1.45028	0.172717	-0.197706	-2.22976	165.642	169.972	71.5184	71.519	60.0482	55.1318	14.8328	13.9735	1.42025	1.48032	0.19493	0.150505	-0.150505	-0.244908
A_24_P394533	NEU1	0.000200982	5.61092e-07	1.62326	0.698892	1.62326	up	-1.12548	-0.170541	1.12548	down	1.18358	0.243158	1.18358	up	-1.37148	-0.455734	1.37148	down	1.3321	0.413699	1.3321	up	-1.82694	-0.869433	1.82694	down	1817.67	2502.18	2198.72	3652.94	-0.293813	0.119886	-0.123272	0.57562	1815.7	1819.64	2469.4	2534.96	2230.91	2166.53	3734.4	3571.48	-0.306794	-0.280832	0.123204	0.116568	-0.116568	-0.129976
A_33_P3328637	PRRG1	0.000200982	5.55773e-07	2.56488	1.35889	2.56488	up	-1.32281	-0.403609	1.32281	down	1.43318	0.519216	1.43318	up	-1.78965	-0.839677	1.78965	down	1.89582	0.922824	1.89582	up	-3.39286	-1.7625	3.39286	down	91.8531	179.934	130.574	342.744	-0.65901	0.263814	-0.255402	1.10349	91.1111	92.595	179.035	180.834	131.282	129.866	346.791	338.697	-0.682082	-0.635939	0.27882	0.248808	-0.261996	-0.248808
A_33_P3337931	PDE4DIP	0.000200982	5.74902e-07	-1.83278	-0.874036	1.83278	down	-1.14728	-0.198223	1.14728	down	-1.1678	-0.223789	1.1678	down	1.56944	0.650247	1.56944	up	-1.01788	-0.0255661	1.01788	down	1.5975	0.675813	1.5975	up	324.792	329.714	400.46	223.606	0.018332	-0.0072341	0.216555	-0.657481	329.891	319.693	324.668	334.761	407.373	393.547	227.804	219.408	0.0295653	0.00709867	-0.00709867	-0.00736952	0.227046	0.206065
A_33_P3423979	PALLD	0.000200982	5.80852e-07	-1.17301	-0.230211	1.17301	down	3.00285	1.58633	3.00285	up	-2.12659	-1.08854	2.12659	down	-1.81294	-0.858334	1.81294	down	-6.38583	-2.67487	6.38583	down	3.52236	1.81654	3.52236	up	3400.42	550.581	1217.27	1061.63	1.70904	-0.965838	0.122706	-0.107504	3454.27	3346.57	529.129	572.034	1251.37	1183.17	1075.06	1048.2	1.72047	1.69761	-0.999859	-0.931817	0.148711	0.0967021
A_23_P11224	MMGT1	0.000203906	5.96403e-07	1.3561	0.439463	1.3561	up	-1.05777	-0.0810213	1.05777	down	1.13698	0.18521	1.13698	up	-1.19272	-0.254253	1.19272	down	1.20266	0.266231	1.20266	up	-1.43444	-0.520484	1.43444	down	5051.83	6278.6	5743.05	7970.09	-0.176849	0.0893817	-0.0958281	0.343635	5090.77	5012.89	6181.3	6375.9	5826.66	5659.45	8092.78	7847.39	-0.177145	-0.176554	0.089242	0.0895214	-0.089242	-0.102414
A_23_P211785	ZNF35	0.000207503	6.14151e-07	2.08916	1.06292	2.08916	up	1.06098	0.0853946	1.06098	up	-1.07312	-0.101815	1.07312	down	-2.24192	-1.16474	2.24192	down	-1.13856	-0.18721	1.13856	down	-1.96909	-0.977526	1.96909	down	248.108	225.208	251.287	537.461	0.0389531	-0.148257	-0.0464416	1.01648	251.274	244.943	220.332	230.084	251.277	251.298	553	521.922	0.0459447	0.0319614	-0.157279	-0.139235	-0.0609217	-0.0319614
A_23_P114947	RGS2	0.000212159	6.41443e-07	-2.18245	-1.12595	2.18245	down	-6.06912	-2.60149	6.06912	down	-7.35159	-2.87806	7.35159	down	-3.3685	-1.7521	3.3685	down	-1.21131	-0.276569	1.21131	down	-2.78087	-1.47554	2.78087	down	2550.23	2175.67	16633.9	7799.48	-0.746926	-1.0235	1.85456	0.72861	2521.28	2579.18	2213.81	2137.53	16879.2	16388.7	7905.32	7693.65	-0.774722	-0.71913	-0.975985	-1.07101	1.86142	1.8477
A_23_P82929	NOV	0.000212159	6.42704e-07	-1.00997	-0.0143156	1.00997	down	4.53451	2.18095	4.53451	up	6.32537	2.66115	6.32537	up	6.38845	2.67546	6.38845	up	1.39494	0.480203	1.39494	up	4.57973	2.19526	4.57973	up	2725.58	3928.67	645.914	655.211	1.08015	1.56035	-1.10079	-1.11511	2756.48	2694.68	3973.85	3883.5	643.417	648.411	686.503	623.919	1.08509	1.07521	1.59916	1.52155	-1.12079	-1.0808
A_24_P270728	NUPR1	0.000212759	6.59306e-07	-2.24699	-1.16799	2.24699	down	-3.71059	-1.89165	3.71059	down	1.51088	0.595391	1.51088	up	3.39494	1.76339	3.39494	up	5.60627	2.48704	5.60627	up	-1.65136	-0.723654	1.65136	down	90.4327	523.656	360.437	164.225	-1.30156	1.18548	0.590089	-0.577906	93.3618	87.5036	516.236	531.076	357.168	363.707	169.275	159.175	-1.26623	-1.33689	1.18725	1.18371	0.562585	0.617593
A_33_P3228460	FXYD3	0.000212759	6.5934e-07	-2.56372	-1.35824	2.56372	down	5.34729	2.41881	5.34729	up	5.92951	2.56791	5.92951	up	15.2016	3.92615	15.2016	up	1.10888	0.149106	1.10888	up	13.7089	3.77705	13.7089	up	30512.3	34954.1	6129.72	2448.28	1.22402	1.37313	-1.19478	-2.55302	29631	31393.6	35659.2	34249	6089.6	6169.85	2535.63	2360.93	1.17092	1.27712	1.42445	1.3218	-1.21865	-1.17092
A_21_P0001767	FONG	0.000214571	7.43711e-07	-2.92453	-1.5482	2.92453	down	-1.88573	-0.915123	1.88573	down	-1.01676	-0.0239818	1.01676	down	2.87631	1.52422	2.87631	up	1.85464	0.891141	1.85464	up	1.55087	0.633081	1.55087	up	100.29	192.171	203.194	71.1017	-0.453743	0.437397	0.461379	-1.08682	102.429	98.1512	189.613	194.73	203.752	202.636	71.356	70.8473	-0.434388	-0.473099	0.440407	0.434388	0.450922	0.471837
A_23_P105571	CHPT1	0.000214571	7.01771e-07	1.10256	0.140856	1.10256	up	4.1097	2.03903	4.1097	up	-1.0264	-0.037596	1.0264	down	-1.13167	-0.178452	1.13167	down	-4.21821	-2.07663	4.21821	down	3.72742	1.89818	3.72742	up	573.613	140.569	149.952	169.199	1.97292	-0.10371	-0.066114	0.0747423	588.633	558.594	135.199	145.94	151.437	148.466	171.581	166.818	1.99929	1.94655	-0.136637	-0.0707831	-0.0662384	-0.0659895
A_23_P115824	HNRNPH3	0.000214571	6.94461e-07	-1.27464	-0.350091	1.27464	down	1.25561	0.328388	1.25561	up	-1.3329	-0.414564	1.3329	down	-1.0457	-0.0644727	1.0457	down	-1.6736	-0.742952	1.6736	down	1.60045	0.67848	1.60045	up	3329.39	2056.15	2849.73	2288.01	0.499924	-0.243028	0.171536	-0.178555	3343.54	3315.24	2009.12	2103.18	2880.85	2818.6	2320.83	2255.18	0.494637	0.505211	-0.253816	-0.23224	0.172876	0.170196
A_23_P138507	CDK1	0.000214571	7.48238e-07	1.75284	0.809696	1.75284	up	-1.09253	-0.127666	1.09253	down	-1.12146	-0.165379	1.12146	down	-1.96574	-0.975074	1.96574	down	-1.02648	-0.0377121	1.02648	down	-1.91502	-0.937362	1.91502	down	5677.35	5714.98	6665.22	11958.7	-0.058507	-0.0962191	0.0691595	0.878855	5748.91	5605.8	5653.63	5776.34	6651.35	6679.09	12218.7	11698.7	-0.0517402	-0.0652738	-0.0894895	-0.102949	0.0517402	0.0865788
A_23_P165840	ODC1	0.000214571	7.49499e-07	2.64994	1.40596	2.64994	up	1.2609	0.334455	1.2609	up	-1.18379	-0.243411	1.18379	down	-3.13697	-1.64937	3.13697	down	-1.49264	-0.577865	1.49264	down	-2.10162	-1.07151	2.10162	down	48456.1	33561.5	41295.5	112007	0.163248	-0.414617	-0.171206	1.23475	49078.5	47833.7	32418.1	34704.8	41276.7	41314.3	114214	109801	0.170362	0.156134	-0.441566	-0.387668	-0.186279	-0.156134
A_23_P43157	MYBL1	0.000214571	7.44217e-07	2.67986	1.42216	2.67986	up	-1.12185	-0.165878	1.12185	down	1.22078	0.287801	1.22078	up	-2.19521	-1.13436	2.19521	down	1.36953	0.453679	1.36953	up	-3.0064	-1.58804	3.0064	down	764.281	1081.71	921.457	2526.85	-0.311151	0.142528	-0.145273	1.27689	780.467	748.095	1053.12	1110.29	942.581	900.332	2576.05	2477.64	-0.29201	-0.330292	0.126611	0.158445	-0.126611	-0.163936
A_23_P76538	TESC	0.000214571	6.84777e-07	-1.04807	-0.067729	1.04807	down	-2.28361	-1.19132	2.28361	down	-1.75155	-0.808635	1.75155	down	-1.67122	-0.740906	1.67122	down	1.30376	0.38268	1.30376	up	-2.17888	-1.12359	2.17888	down	12483.9	16818.6	30635.4	29911.3	-0.74243	-0.35975	0.448885	0.381156	12666.4	12301.4	16545.2	17092.1	30973	30297.7	30044.3	29778.4	-0.732756	-0.752105	-0.360989	-0.358511	0.450369	0.447401
A_23_P92441	MAD2L1	0.000214571	7.43362e-07	1.33091	0.412409	1.33091	up	-1.11921	-0.162479	1.11921	down	-1.10813	-0.14813	1.10813	down	-1.47482	-0.560539	1.47482	down	1.01	0.014349	1.01	up	-1.48956	-0.574888	1.48956	down	3489.19	3641.59	4196.68	5717.05	-0.0884623	-0.0741134	0.0740171	0.486426	3507.54	3470.85	3604.98	3678.21	4216.46	4176.9	5839.92	5594.19	-0.0922947	-0.08463	-0.0664005	-0.0818262	0.0664005	0.0816336
A_23_P93431	AIG1	0.000214571	7.43506e-07	-2.57996	-1.36735	2.57996	down	1.24128	0.311827	1.24128	up	1.11376	0.155434	1.11376	up	2.87345	1.52278	2.87345	up	-1.1145	-0.156393	1.1145	down	3.20245	1.67918	3.20245	up	3767.95	3493.41	3262.17	1293.97	0.223554	0.0671616	-0.0882726	-1.45562	3809.03	3726.86	3461.07	3525.75	3226.99	3297.34	1309.74	1278.19	0.227869	0.219239	0.0760231	0.0583	-0.118245	-0.0583
A_24_P246351	FAM71E1	0.000214571	7.62081e-07	-1.30126	-0.379912	1.30126	down	3.68007	1.87973	3.68007	up	1.17259	0.2297	1.17259	up	1.52585	0.609612	1.52585	up	-3.13841	-1.65003	3.13841	down	4.78873	2.25964	4.78873	up	8015.75	2640.29	2340.51	1841.04	1.77107	0.121041	-0.108659	-0.488571	7894.75	8136.75	2553.52	2727.05	2343.09	2337.93	1879.42	1802.65	1.73788	1.80427	0.0958338	0.146249	-0.121484	-0.0958338
A_24_P277349	SEC31A	0.000214571	7.33089e-07	-1.03268	-0.0463963	1.03268	down	3.72057	1.89552	3.72057	up	4.31984	2.11098	4.31984	up	4.46102	2.15737	4.46102	up	1.16107	0.215454	1.16107	up	3.84217	1.94192	3.84217	up	1353.09	1623.31	390.891	387.694	0.9415	1.15695	-0.954025	-1.00042	1365.96	1340.21	1632.66	1613.96	398.816	382.967	405.643	369.745	0.94381	0.939189	1.18748	1.12643	-0.939189	-0.96886
A_33_P3228450	FXYD3	0.000214571	7.38978e-07	-2.66298	-1.41304	2.66298	down	7.63783	2.93316	7.63783	up	7.71842	2.94831	7.71842	up	20.554	4.36135	20.554	up	1.01055	0.0151434	1.01055	up	20.3394	4.3462	20.3394	up	2593.52	2707.65	364.833	140.626	1.482	1.49714	-1.45116	-2.8642	2538.35	2648.69	2688.18	2727.12	365.627	364.038	151.559	129.693	1.43989	1.52411	1.50899	1.4853	-1.46244	-1.43989
A_33_P3319041	HMGB3	0.000214571	7.55422e-07	-1.05001	-0.0704031	1.05001	down	1.74059	0.799577	1.74059	up	1.24505	0.316203	1.24505	up	1.30731	0.386606	1.30731	up	-1.39801	-0.483375	1.39801	down	1.82764	0.86998	1.82764	up	8181.73	6047.22	5051.22	4924.4	0.640981	0.157606	-0.158597	-0.229	8267.31	8096.15	5998.83	6095.62	5060.87	5041.58	5043.99	4804.82	0.644654	0.637308	0.168278	0.146934	-0.170259	-0.146934
A_23_P320242	KIAA1324L	0.000220629	8.06186e-07	-1.22091	-0.287956	1.22091	down	2.51836	1.33248	2.51836	up	1.22897	0.297446	1.22897	up	1.50046	0.585402	1.50046	up	-2.04916	-1.03504	2.04916	down	3.07468	1.62044	3.07468	up	494.239	249.19	210.896	176.838	1.19323	0.158194	-0.139252	-0.427208	502.524	485.953	249.448	248.932	213.701	208.091	182.273	171.403	1.206	1.18046	0.181907	0.13448	-0.13448	-0.144025
A_23_P35293	GJB5	0.000220629	7.96627e-07	-1.08405	-0.11643	1.08405	down	1.87659	0.908117	1.87659	up	1.38729	0.472268	1.38729	up	1.50389	0.588698	1.50389	up	-1.35271	-0.435849	1.35271	down	2.03432	1.02455	2.03432	up	399.941	305.544	229.094	216.239	0.662427	0.226577	-0.245691	-0.362121	401.505	398.377	300.737	310.351	234.494	223.694	220.029	212.45	0.656651	0.668202	0.226096	0.227058	-0.226096	-0.265285
A_33_P3287223	DPP4	0.000220629	8.06647e-07	-3.47744	-1.79803	3.47744	down	11.5833	3.53398	11.5833	up	1.96983	0.978074	1.96983	up	6.84999	2.7761	6.84999	up	-5.88036	-2.55591	5.88036	down	40.2804	5.33201	40.2804	up	3252.64	572.178	301.726	88.7938	3.09027	0.534362	-0.443712	-2.24174	3323.52	3181.77	601.487	542.868	305.898	297.553	90.1218	87.4658	3.11029	3.07024	0.630547	0.438177	-0.438177	-0.449247
A_23_P120931	APOBEC3C	0.000224251	8.27697e-07	-2.32258	-1.21573	2.32258	down	-1.42258	-0.50851	1.42258	down	2.2899	1.19529	2.2899	up	5.31848	2.41101	5.31848	up	3.25757	1.70379	3.25757	up	1.63265	0.707219	1.63265	up	488.163	1643.2	746.625	329.067	-0.247574	1.45622	0.260935	-0.954793	486.957	489.37	1638.84	1647.56	768.748	724.501	341.689	316.445	-0.262558	-0.232591	1.47461	1.43783	0.28928	0.232591
A_23_P125643	ASB9	0.00022618	8.42691e-07	-5.97826	-2.57973	5.97826	down	2.31688	1.21219	2.31688	up	1.96141	0.97189	1.96141	up	11.7258	3.55162	11.7258	up	-1.18124	-0.240296	1.18124	down	13.8509	3.79191	13.8509	up	579.39	506.855	268.839	46.0991	0.731873	0.491577	-0.480313	-3.06004	579.723	579.056	511.445	502.264	276	261.677	49.0755	43.1228	0.721285	0.74246	0.526863	0.456291	-0.456291	-0.504336
A_19_P00320602	LOC100506190	0.000232293	8.73557e-07	-2.90288	-1.53748	2.90288	down	-1.00175	-0.00252867	1.00175	down	1.88617	0.91546	1.88617	up	5.47532	2.45294	5.47532	up	1.88948	0.917988	1.88948	up	2.89779	1.53495	2.89779	up	721.563	1409.21	777.324	273.997	0	0.917988	0.00252867	-1.53495	724.251	718.875	1374.69	1443.73	806.129	748.519	283.24	264.753	-0.00604343	0.00604343	0.90486	0.931116	0.0415974	-0.03654
A_21_P0000058	PROM2	0.000239998	9.19246e-07	-5.25956	-2.39494	5.25956	down	2.08386	1.05926	2.08386	up	1.97141	0.979229	1.97141	up	10.3688	3.37417	10.3688	up	-1.05704	-0.08003	1.05704	down	10.9602	3.4542	10.9602	up	1269.34	1241.32	654.582	127.412	0.571805	0.491775	-0.487454	-2.8824	1280.81	1257.88	1205.41	1277.23	654.222	654.942	123.835	130.989	0.573417	0.570194	0.472243	0.511308	-0.502665	-0.472243
A_23_P57137	C20orf29	0.000239998	9.11266e-07	1.09829	0.135259	1.09829	up	-1.09366	-0.129164	1.09366	down	-1.40244	-0.487935	1.40244	down	-1.54028	-0.623194	1.54028	down	-1.28233	-0.35877	1.28233	down	-1.20116	-0.264423	1.20116	down	1156.54	931.91	1359.27	1527.99	-0.0671248	-0.425895	0.0620394	0.197299	1169.85	1143.23	924.688	939.133	1372.95	1345.59	1559.96	1496.01	-0.0619392	-0.0723104	-0.414858	-0.436933	0.0621395	0.0619392
A_24_P208825	MUC4	0.000245464	9.48727e-07	-2.38888	-1.25633	2.38888	down	3.38413	1.75878	3.38413	up	2.01621	1.01165	2.01621	up	4.8165	2.26798	4.8165	up	-1.67845	-0.747134	1.67845	down	8.08427	3.01512	8.08427	up	187.558	115.487	59.599	25.5328	1.23924	0.492102	-0.519548	-1.77588	191.269	183.847	112.328	118.647	62.0402	57.1579	26.6216	24.444	1.25637	1.22211	0.47484	0.509363	-0.47484	-0.564256
A_23_P134454	CAV1	0.00024695	9.90972e-07	-1.62914	-0.704113	1.62914	down	-2.37406	-1.24735	2.37406	down	-1.05601	-0.0786223	1.05601	down	1.54274	0.625491	1.54274	up	2.24814	1.16873	2.24814	up	-1.45724	-0.543241	1.45724	down	5213.11	12115.2	13299	8355.83	-0.845632	0.3231	0.401722	-0.302391	5287.87	5138.35	11724.9	12505.6	13360.8	13237.2	8544.75	8166.9	-0.836359	-0.854905	0.298823	0.347376	0.394004	0.40944
A_23_P40108	COL9A3	0.00024695	9.97464e-07	-1.61241	-0.689218	1.61241	down	-1.3447	-0.427279	1.3447	down	2.90978	1.54091	2.90978	up	4.69176	2.23013	4.69176	up	3.91277	1.96819	3.91277	up	1.19909	0.261939	1.19909	up	3349.11	13531.4	4836.77	3070.2	-0.233146	1.73504	0.194134	-0.495085	3473.98	3224.24	13503.4	13559.4	4896.45	4777.09	3134.69	3005.7	-0.190748	-0.275544	1.75427	1.71581	0.19752	0.190748
A_32_P36235	IER2	0.00024695	9.67473e-07	-1.53813	-0.621182	1.53813	down	1.11463	0.156571	1.11463	up	-1.04911	-0.0691662	1.04911	down	1.46613	0.552016	1.46613	up	-1.16937	-0.225737	1.16937	down	1.71446	0.777753	1.71446	up	69016.7	60984.5	66545.2	44279.5	0.186744	-0.0389929	0.0301733	-0.591009	69643.8	68389.5	60656.7	61312.4	67470.4	65619.9	45227.6	43331.5	0.188437	0.185051	-0.0245299	-0.0534558	0.0358167	0.0245299
A_32_P4403	C16orf72	0.00024695	9.7309e-07	1.61784	0.69407	1.61784	up	-1.01695	-0.0242438	1.01695	down	-1.13071	-0.177225	1.13071	down	-1.8293	-0.871295	1.8293	down	-1.11186	-0.152981	1.11186	down	-1.64526	-0.718314	1.64526	down	1768.86	1644.17	1933.16	3201.58	-0.0153828	-0.168364	0.00886106	0.702931	1765.89	1771.84	1613.75	1674.59	1942.67	1923.65	3283.44	3119.72	-0.0292239	-0.00154161	-0.172842	-0.163886	0.00154161	0.0161805
A_33_P3245321	CENPP	0.00024695	9.9446e-07	2.14827	1.10317	2.14827	up	-1.19189	-0.253253	1.19189	down	-1.43011	-0.516128	1.43011	down	-3.07226	-1.6193	3.07226	down	-1.19987	-0.262874	1.19987	down	-2.5605	-1.35643	2.5605	down	617.052	531.363	790.234	1737.66	-0.133659	-0.396533	0.119594	1.22277	633.168	600.936	518.899	543.827	804.815	775.653	1786.55	1688.77	-0.107388	-0.159931	-0.408162	-0.384905	0.1318	0.107388
A_23_P22096	PTK2	0.000253638	1.03331e-06	1.03061	0.0434918	1.03061	up	1.01928	0.0275445	1.01928	up	1.17904	0.237617	1.17904	up	1.14403	0.194125	1.14403	up	1.15675	0.210073	1.15675	up	-1.01112	-0.0159473	1.01112	down	1186.35	1418.09	1250.87	1319.43	-0.00810003	0.201972	-0.0356445	0.00784731	1195.37	1177.34	1400.28	1435.91	1266	1235.74	1346.18	1292.67	-0.00855303	-0.00764704	0.206067	0.197878	-0.0326085	-0.0386806
A_23_P92410	CASP3	0.000259614	1.0667e-06	1.49703	0.582103	1.49703	up	1.13646	0.184552	1.13646	up	-1.17923	-0.23785	1.17923	down	-1.76535	-0.819953	1.76535	down	-1.34016	-0.422402	1.34016	down	-1.31727	-0.397551	1.31727	down	2957.66	2280.46	2796.89	4285.45	0.0937524	-0.32865	-0.0907998	0.491303	2971.86	2943.46	2270.25	2290.67	2821.86	2771.92	4369.62	4201.27	0.089262	0.0982428	-0.312889	-0.344411	-0.0923376	-0.089262
A_23_P105028	ATL3	0.000265785	1.14309e-06	2.01013	1.00729	2.01013	up	-1.37258	-0.456893	1.37258	down	-1.2326	-0.301705	1.2326	down	-2.47768	-1.30899	2.47768	down	1.11357	0.155189	1.11357	up	-2.75907	-1.46418	2.75907	down	1551.36	1785.11	2288.36	4707.39	-0.303334	-0.148146	0.153559	1.16085	1552.99	1549.72	1775.34	1794.87	2279.91	2296.8	4743.62	4671.16	-0.313229	-0.293439	-0.133819	-0.162472	0.133819	0.173299
A_23_P23966	ZNF488	0.000265785	1.15675e-06	-2.0934	-1.06585	2.0934	down	1.08481	0.117443	1.08481	up	1.59932	0.67746	1.59932	up	3.34802	1.74331	3.34802	up	1.47429	0.560017	1.47429	up	2.27094	1.18329	2.27094	up	457.88	697.514	453.596	221.748	0.0680728	0.62809	-0.0493703	-1.11522	454.412	461.348	698.62	696.409	456.983	450.208	224.413	219.083	0.0457282	0.0904174	0.652595	0.603585	-0.0530124	-0.0457282
A_23_P53081	OSBPL5	0.000265785	1.12722e-06	-1.95867	-0.969873	1.95867	down	1.01067	0.015316	1.01067	up	1.44171	0.527782	1.44171	up	2.82383	1.49765	2.82383	up	1.42649	0.512466	1.42649	up	1.97957	0.985189	1.97957	up	4685.53	6906.05	4982.13	2603.89	0.00980234	0.522268	-0.00551367	-0.975387	4740.9	4630.16	6930.28	6881.81	5036.55	4927.71	2677.15	2530.63	0.0154333	0.00417137	0.549549	0.494987	-0.00417137	-0.00685596
A_24_P321525	RERG	0.000265785	1.14157e-06	-1.64417	-0.71736	1.64417	down	-11.1998	-3.4854	11.1998	down	-2.03564	-1.02548	2.03564	down	-1.23809	-0.308121	1.23809	down	5.50185	2.45992	5.50185	up	-6.8118	-2.76804	6.8118	down	175.884	1000.01	2116.27	1318.08	-2.63365	-0.17373	0.85175	0.13439	180.3	171.469	1028.5	971.532	2118.09	2114.45	1366.51	1269.64	-2.60884	-2.65846	-0.11041	-0.237051	0.838574	0.864925
A_32_P100439	C7orf41	0.000265785	1.15683e-06	-3.07855	-1.62225	3.07855	down	2.95456	1.56294	2.95456	up	2.02484	1.01781	2.02484	up	6.23358	2.64006	6.23358	up	-1.45915	-0.545132	1.45915	down	9.09575	3.18519	9.09575	up	1997.3	1414.5	726.847	241.489	1.02562	0.480493	-0.537317	-2.15957	1987.78	2006.82	1396.73	1432.27	703.428	750.266	242.388	240.591	1.00733	1.04392	0.484585	0.4764	-0.598234	-0.4764
A_33_P3382177	TIMP2	0.000265785	1.15148e-06	-2.44294	-1.28862	2.44294	down	-1.523	-0.606918	1.523	down	1.51982	0.603896	1.51982	up	3.71282	1.89251	3.71282	up	2.31468	1.21081	2.31468	up	1.60403	0.681701	1.60403	up	6825.95	16328.9	11177.4	4682.62	-0.296384	0.91443	0.310534	-0.978085	6804.85	6847.06	16030.9	16626.8	11521.6	10833.1	4840.12	4525.12	-0.312262	-0.280507	0.910322	0.918538	0.34056	0.280507
A_33_P3531979	LOC283352	0.000265785	1.1018e-06	-2.14854	-1.10336	2.14854	down	1.38387	0.468707	1.38387	up	1.8	0.847997	1.8	up	3.86738	1.95136	3.86738	up	1.3007	0.37929	1.3007	up	2.9733	1.57207	2.9733	up	916.789	1232.23	711.901	339.081	0.234165	0.613455	-0.234542	-1.3379	927.963	905.615	1214.22	1250.24	715.786	708.016	336.617	341.545	0.240333	0.227998	0.614586	0.612325	-0.241086	-0.227998
A_23_P218375	ITGAE	0.000266144	1.17145e-06	1.31098	0.390646	1.31098	up	-1.02209	-0.0315275	1.02209	down	-1.0101	-0.014504	1.0101	down	-1.32423	-0.40515	1.32423	down	1.01187	0.0170236	1.01187	up	-1.33994	-0.422173	1.33994	down	1478.95	1546.59	1624.63	2179.99	-0.0233111	-0.00628758	0.00821638	0.398862	1487.37	1470.53	1518.3	1574.89	1647.74	1601.52	2232.6	2127.39	-0.0265136	-0.0201087	-0.0104651	-0.00211	0.0143228	0.00211
A_33_P3367984	ABCA12	0.000266144	1.17693e-06	-2.35029	-1.23284	2.35029	down	4.47738	2.16266	4.47738	up	2.45653	1.29662	2.45653	up	5.77354	2.52946	5.77354	up	-1.82265	-0.866035	1.82265	down	10.5231	3.39549	10.5231	up	1280.81	726.116	307.605	133.89	1.49389	0.627857	-0.668764	-1.9016	1273.24	1288.38	727.158	725.074	296.782	318.427	137.062	130.719	1.47394	1.51384	0.652146	0.603568	-0.73396	-0.603568
A_23_P52207	BAMBI	0.000266279	1.1868e-06	2.12122	1.08489	2.12122	up	3.99098	1.99674	3.99098	up	-1.13962	-0.188556	1.13962	down	-2.41739	-1.27345	2.41739	down	-4.54821	-2.1853	4.54821	down	1.88146	0.911851	1.88146	up	8562.53	1945.37	2305.8	5004.95	1.4691	-0.716203	-0.527647	0.557247	8529.4	8595.66	1960.32	1930.41	2333.73	2277.88	4992.47	5017.44	1.4521	1.4861	-0.682894	-0.749511	-0.52459	-0.530703
A_23_P140830	ELMO3	0.00026773	1.22124e-06	-1.98322	-0.987842	1.98322	down	-1.1366	-0.184719	1.1366	down	1.46585	0.551742	1.46585	up	2.90711	1.53958	2.90711	up	1.66608	0.73646	1.66608	up	1.74487	0.803123	1.74487	up	1216.95	2095.09	1486.4	767.074	-0.0946026	0.641858	0.090116	-0.897726	1207.5	1226.39	2076.66	2113.51	1482.58	1490.22	778.643	755.506	-0.117215	-0.0719905	0.651388	0.632328	0.0719905	0.108242
A_23_P161297	OGDHL	0.00026773	1.21995e-06	-2.19882	-1.13673	2.19882	down	1.61471	0.691277	1.61471	up	1.33896	0.421109	1.33896	up	2.94412	1.55784	2.94412	up	-1.20595	-0.270168	1.20595	down	3.55045	1.828	3.55045	up	1842.4	1578.74	1226.93	570.887	0.466541	0.196373	-0.224736	-1.36146	1839.68	1845.13	1562.06	1595.42	1269.22	1184.63	586.155	555.618	0.45299	0.480092	0.20335	0.189396	-0.189396	-0.260075
A_23_P24004	IFIT2	0.00026773	1.21143e-06	-3.02594	-1.59738	3.02594	down	-10.1946	-3.34973	10.1946	down	-1.89448	-0.9218	1.89448	down	1.59724	0.675584	1.59724	up	5.3812	2.42793	5.3812	up	-3.36905	-1.75234	3.36905	down	204.334	1136.59	2238.47	757.379	-2.06538	0.362549	1.28435	-0.313035	207.468	201.2	1171.52	1101.67	2261.08	2215.85	781.576	733.183	-2.05467	-2.07609	0.429113	0.295985	1.28451	1.28419
A_33_P3220919	ADRBK2	0.000269639	1.23933e-06	-1.20079	-0.26398	1.20079	down	2.00791	1.00569	2.00791	up	1.38415	0.469002	1.38415	up	1.66207	0.732983	1.66207	up	-1.45064	-0.536689	1.45064	down	2.41107	1.26967	2.41107	up	2277.05	1622.11	1219.06	1038.8	0.762215	0.225526	-0.243476	-0.507457	2266.66	2287.44	1600.18	1644.03	1248.7	1189.42	1058.69	1018.91	0.744215	0.780214	0.228243	0.222809	-0.222809	-0.264144
A_21_P0011474	CHEK2	0.000270927	1.32286e-06	-1.40205	-0.487534	1.40205	down	1.27039	0.345268	1.27039	up	-1.00341	-0.00490665	1.00341	down	1.39729	0.482627	1.39729	up	-1.27472	-0.350175	1.27472	down	1.78114	0.832802	1.78114	up	1837.25	1489.42	1554.11	1134.36	0.34645	-0.00372457	0.00118208	-0.486351	1867.95	1806.55	1459.14	1519.7	1574.56	1533.65	1150.97	1117.75	0.359142	0.333759	-0.0108399	0.00339079	0.00575495	-0.00339079
A_21_P0014938	LOC100505813	0.000270927	1.31318e-06	-1.87512	-0.90698	1.87512	down	-70.7741	-6.14515	70.7741	down	1.73387	0.793995	1.73387	up	3.25121	1.70097	3.25121	up	122.713	6.93914	122.713	up	-37.7438	-5.23817	37.7438	down	16.6986	2109.85	1266.8	690.474	-5.68232	1.25682	0.462826	-0.444153	15.2294	18.1677	2056.9	2162.79	1331.72	1201.89	684.805	696.143	-5.821	-5.54365	1.24283	1.27081	0.522401	0.403251
A_23_P312344	RBM19	0.000270927	1.28059e-06	2.49115	1.31681	2.49115	up	-1.3356	-0.417487	1.3356	down	-1.44196	-0.528034	1.44196	down	-3.59215	-1.84485	3.59215	down	-1.07964	-0.110548	1.07964	down	-3.32718	-1.7343	3.32718	down	494.101	472.642	708.782	1807.3	-0.219623	-0.330171	0.197864	1.51468	510.887	477.315	468.854	476.43	708.076	709.488	1844.97	1769.63	-0.182009	-0.257237	-0.319516	-0.340826	0.182009	0.213718
A_23_P42909	TMEM139	0.000270927	1.33015e-06	-3.28966	-1.71794	3.28966	down	3.77365	1.91596	3.77365	up	2.37436	1.24754	2.37436	up	7.81085	2.96548	7.81085	up	-1.58933	-0.668419	1.58933	down	12.414	3.6339	12.414	up	594.292	386.333	169.173	52.6979	1.31337	0.644951	-0.602589	-2.32053	611.36	577.224	395.556	377.109	169.186	169.16	55.4454	49.9504	1.3434	1.28334	0.70162	0.588282	-0.616895	-0.588282
A_23_P98963	CCNT1	0.000270927	1.31471e-06	1.73412	0.794207	1.73412	up	-1.00779	-0.0112004	1.00779	down	-1.00926	-0.0133009	1.00926	down	-1.75019	-0.807508	1.75019	down	-1.00146	-0.00210047	1.00146	down	-1.74764	-0.805408	1.74764	down	1213.87	1252.43	1314.78	2333.76	-0.00717735	-0.00927782	0.00402308	0.79823	1229.01	1198.73	1241.71	1263.14	1338.45	1291.11	2399.22	2268.3	-0.000597477	-0.0137572	0.000597477	-0.0191531	0.0155816	-0.00753546
A_24_P16610	ZNRF1	0.000270927	1.31666e-06	-2.07385	-1.05231	2.07385	down	1.84597	0.884383	1.84597	up	1.24446	0.315525	1.24446	up	2.58083	1.36783	2.58083	up	-1.48335	-0.568858	1.48335	down	3.82827	1.93669	3.82827	up	1032.26	719.014	601.157	296.675	0.722599	0.153741	-0.161784	-1.21409	1046.27	1018.25	718.191	719.836	619.081	583.232	306.524	286.826	0.730765	0.714433	0.174309	0.133173	-0.133173	-0.190395
A_24_P251688	ABCF3	0.000270927	1.29243e-06	1.46399	0.549903	1.46399	up	-1.03807	-0.0539041	1.03807	down	-1.00855	-0.0122781	1.00855	down	-1.4765	-0.562181	1.4765	down	1.02927	0.041626	1.02927	up	-1.51972	-0.603807	1.51972	down	4134.15	4397.02	4611.42	6909.94	-0.0487924	-0.00716639	0.00511169	0.555015	4205.02	4063.27	4315.41	4478.63	4649.49	4573.35	7053.27	6766.6	-0.0354738	-0.0621109	-0.0117273	-0.00260544	0.00260544	0.00761795
A_33_P3268622	LY6D	0.000270927	1.25984e-06	-7.01254	-2.80994	7.01254	down	5.83177	2.54393	5.83177	up	12.2457	3.61421	12.2457	up	85.8737	6.42414	85.8737	up	2.09983	1.07027	2.09983	up	40.8955	5.35387	40.8955	up	6477.34	14041.4	1194.41	173.973	1.2656	2.33587	-1.27834	-4.08827	6832.95	6121.73	14519.9	13562.9	1272.97	1115.85	169.847	178.1	1.33347	1.19773	2.40727	2.26447	-1.19773	-1.35894
A_33_P3349637	PCDH1	0.000270927	1.26622e-06	-1.97941	-0.985073	1.97941	down	-1.51451	-0.598853	1.51451	down	1.75286	0.80971	1.75286	up	3.46963	1.79478	3.46963	up	2.65473	1.40856	2.65473	up	1.30696	0.386219	1.30696	up	6185.96	16967.5	10067.5	5205.42	-0.312675	1.09589	0.286179	-0.698894	6101.6	6270.32	16967.1	16967.8	10136	9998.96	5290.85	5120	-0.343769	-0.28158	1.11808	1.0737	0.28158	0.290777
A_23_P14774	CTSH	0.000271575	1.34279e-06	-2.53502	-1.342	2.53502	down	-1.51542	-0.599717	1.51542	down	1.22296	0.290375	1.22296	up	3.10022	1.63237	3.10022	up	1.85329	0.890091	1.85329	up	1.67282	0.742281	1.67282	up	4854.6	9296.17	7905.67	3191.84	-0.309839	0.580253	0.289878	-1.05212	4803.03	4906.16	9304.1	9288.24	7947.52	7863.82	3248.07	3135.62	-0.33658	-0.283098	0.603702	0.556803	0.283098	0.296658
A_23_P17663	MX1	0.000273565	1.36216e-06	-8.0576	-3.01035	8.0576	down	-4.73738	-2.24409	4.73738	down	-2.11027	-1.07743	2.11027	down	3.81827	1.93292	3.81827	up	2.24491	1.16666	2.24491	up	1.70086	0.766262	1.70086	up	94.9827	220.307	484.004	61.4383	-0.587422	0.579236	1.65667	-1.35368	93.5997	96.3658	220.616	219.999	505.811	462.197	63.3684	59.5082	-0.619848	-0.554996	0.603477	0.554996	1.70729	1.60604
A_23_P100344	ORC6	0.000275405	1.38169e-06	1.65318	0.725245	1.65318	up	-1.05006	-0.070468	1.05006	down	-1.22398	-0.291583	1.22398	down	-2.02347	-1.01683	2.02347	down	-1.16563	-0.221115	1.16563	down	-1.73594	-0.795713	1.73594	down	968.949	859.196	1093.46	1849.83	-0.0346208	-0.255736	0.0358472	0.761092	981.613	956.285	835.908	882.484	1110.96	1075.97	1875.26	1824.41	-0.0271811	-0.0420604	-0.27263	-0.238842	0.0445132	0.0271811
A_24_P149036	DPYSL3	0.000275405	1.3905e-06	1.39812	0.483492	1.39812	up	2.64817	1.40499	2.64817	up	1.56992	0.650695	1.56992	up	1.12288	0.167202	1.12288	up	-1.68681	-0.7543	1.68681	down	1.89409	0.921503	1.89409	up	4831.42	2960.4	1960.87	2805.97	0.841172	0.0868721	-0.563823	-0.0803304	4908.79	4754.05	2878.25	3042.55	2003.89	1917.86	2884.41	2727.53	0.85286	0.829484	0.0690474	0.104697	-0.546587	-0.581058
A_23_P35912	CASP4	0.000278681	1.41674e-06	-1.3677	-0.451751	1.3677	down	-1.57801	-0.658109	1.57801	down	1.09067	0.12522	1.09067	up	1.49171	0.576971	1.49171	up	1.7211	0.783329	1.7211	up	-1.15377	-0.206358	1.15377	down	8413.89	14963.9	14268.1	10677.6	-0.424659	0.35867	0.23345	-0.218301	8475.84	8351.94	14810.5	15117.3	14240.3	14296	10877.2	10478	-0.425454	-0.423864	0.366096	0.351243	0.216215	0.250685
A_21_P0006496	GAGE2B	0.000284134	1.46781e-06	-1.80197	-0.849579	1.80197	down	1.4635	0.549427	1.4635	up	2.67436	1.41919	2.67436	up	4.81913	2.26877	4.81913	up	1.82737	0.869767	1.82737	up	2.6372	1.39901	2.6372	up	732.364	1383.06	537.857	305.416	0.278872	1.14864	-0.270556	-1.12013	728.071	736.656	1359.06	1407.06	547.539	528.174	302.396	308.436	0.258998	0.298746	1.14582	1.15145	-0.258998	-0.282113
A_23_P142849	RND3	0.000284134	1.45515e-06	1.22655	0.294606	1.22655	up	6.91675	2.7901	6.91675	up	7.49512	2.90595	7.49512	up	6.11074	2.61135	6.11074	up	1.08362	0.115857	1.08362	up	5.6392	2.49549	5.6392	up	455.578	510.135	70.8031	89.0868	1.21125	1.32711	-1.57885	-1.28424	457.824	453.332	505.169	515.101	72.5113	69.0949	95.6424	82.5312	1.20694	1.21555	1.33528	1.31893	-1.55845	-1.59924
A_23_P335428	HIBADH	0.000284134	1.47415e-06	-1.89182	-0.919776	1.89182	down	-1.11992	-0.163393	1.11992	down	1.05699	0.0799651	1.05699	up	1.99964	0.999742	1.99964	up	1.18375	0.243359	1.18375	up	1.68925	0.756383	1.68925	up	1965.95	2404.78	2366.17	1279.97	-0.0900197	0.153339	0.0733738	-0.846403	1957.43	1974.48	2383.76	2425.79	2388.12	2344.21	1294.84	1265.09	-0.107695	-0.0723443	0.162949	0.143729	0.0723443	0.0744033
A_23_P154566	TOX2	0.000286532	1.50654e-06	-2.06852	-1.0486	2.06852	down	-1.07029	-0.0979967	1.07029	down	1.87265	0.905079	1.87265	up	3.87361	1.95368	3.87361	up	2.00427	1.00308	2.00427	up	1.93268	0.950604	1.93268	up	15118	31326.6	17395	8603.05	-0.045064	0.958012	0.0529327	-0.995668	15058.8	15177.2	30298.9	32354.3	17869.4	16920.6	8697.94	8508.15	-0.0621314	-0.0279965	0.932885	0.98314	0.0778689	0.0279965
A_24_P220485	OLFML2A	0.000286532	1.50453e-06	-3.58723	-1.84287	3.58723	down	1.67575	0.744808	1.67575	up	1.40652	0.492134	1.40652	up	5.04553	2.335	5.04553	up	-1.19141	-0.252674	1.19141	down	6.01131	2.58768	6.01131	up	487.585	422.871	312.768	89.1969	0.478371	0.225697	-0.266437	-2.10931	493.017	482.154	419.253	426.49	304.922	320.613	89.0413	89.3525	0.483025	0.473717	0.235569	0.215824	-0.31705	-0.215824
A_21_P0000762	OR51B5	0.000286682	1.5273e-06	1.29339	0.371154	1.29339	up	-5.09483	-2.34903	5.09483	down	-2.03515	-1.02513	2.03515	down	-2.63224	-1.39629	2.63224	down	2.50342	1.3239	2.50342	up	-6.58959	-2.72019	6.58959	down	281.973	729.494	1545.29	2043.41	-1.81304	-0.489136	0.535998	0.907153	280.132	283.813	717.46	741.527	1612.58	1478	2034.7	2052.11	-1.83387	-1.7922	-0.490717	-0.487555	0.584442	0.487555
A_24_P159094	UBR7	0.000286682	1.52449e-06	1.69099	0.757869	1.69099	up	1.25433	0.326914	1.25433	up	-1.23327	-0.302492	1.23327	down	-2.08545	-1.06036	2.08545	down	-1.54693	-0.629406	1.54693	down	-1.34813	-0.430955	1.34813	down	4233.7	2828.01	3627.99	6277.45	0.15771	-0.471696	-0.169204	0.588665	4296.38	4171.01	2786.18	2869.84	3718.15	3537.84	6402.61	6152.3	0.167655	0.147765	-0.470818	-0.472575	-0.147765	-0.190644
A_33_P3259393	HAPLN3	0.000289474	1.5588e-06	-1.44388	-0.529954	1.44388	down	1.46339	0.549319	1.46339	up	1.14353	0.193499	1.14353	up	1.65113	0.723453	1.65113	up	-1.27971	-0.35582	1.27971	down	2.11297	1.07927	2.11297	up	2965.64	2395.69	2177.98	1543.91	0.462206	0.106387	-0.0871124	-0.617066	2967.14	2964.14	2324.21	2467.17	2202.11	2153.86	1577.33	1510.49	0.451518	0.472895	0.0855494	0.127224	-0.0855494	-0.0886755
A_33_P3284404	SYNGR1	0.000289474	1.56233e-06	1.06049	0.084733	1.06049	up	-1.94498	-0.959756	1.94498	down	-1.10728	-0.147026	1.10728	down	-1.17427	-0.231759	1.17427	down	1.75653	0.81273	1.75653	up	-2.06264	-1.04449	2.06264	down	747.98	1357.96	1563.77	1697.02	-0.8834	-0.0706701	0.0763559	0.161089	745.665	750.296	1327.11	1388.82	1597.01	1530.53	1729.89	1664.15	-0.899284	-0.867516	-0.0812383	-0.060102	0.0926099	0.060102
A_23_P138025	GPN2	0.000289686	1.59373e-06	1.89259	0.920359	1.89259	up	-1.24283	-0.313634	1.24283	down	-1.36106	-0.444729	1.36106	down	-2.57592	-1.36509	2.57592	down	-1.09512	-0.131094	1.09512	down	-2.35217	-1.23399	2.35217	down	3578.11	3377.25	4779.01	9255.96	-0.154847	-0.285941	0.158788	1.07915	3579.56	3576.66	3290.89	3463.6	4777.82	4780.19	9299.22	9212.7	-0.16568	-0.144013	-0.30062	-0.271263	0.144013	0.173563
A_23_P357207	MRAP2	0.000289686	1.58404e-06	-5.567	-2.4769	5.567	down	1.36945	0.453595	1.36945	up	-1.29119	-0.368698	1.29119	down	4.31154	2.1082	4.31154	up	-1.76821	-0.822293	1.76821	down	7.62372	2.9305	7.62372	up	198.25	115.911	155.647	28.5884	0.641369	-0.180924	0.187774	-2.28913	203.837	192.663	111.017	120.805	162.116	149.178	28.8768	28.3001	0.67062	0.612119	-0.219653	-0.142196	0.233352	0.142196
A_33_P3414422	GPHN	0.000289686	1.58554e-06	1.67444	0.743678	1.67444	up	-1.18676	-0.247027	1.18676	down	-1.04933	-0.0694618	1.04933	down	-1.75703	-0.813139	1.75703	down	1.13097	0.177566	1.13097	up	-1.98716	-0.990705	1.98716	down	1827.54	2135.79	2331	3993.69	-0.207958	-0.0303926	0.0390692	0.782747	1849.63	1805.45	2107.54	2164.03	2373.38	2288.62	4022.93	3964.44	-0.201936	-0.213981	-0.0272532	-0.0335321	0.0508852	0.0272532
A_23_P202104	PPIF	0.00029492	1.64797e-06	1.35366	0.43687	1.35366	up	1.08417	0.116592	1.08417	up	-1.2924	-0.37005	1.2924	down	-1.74947	-0.806921	1.74947	down	-1.40118	-0.486643	1.40118	down	-1.24857	-0.320278	1.24857	down	23849.6	17591.5	23644.3	32758.5	0.0524182	-0.434225	-0.0641742	0.372696	24010.8	23688.4	17224.5	17958.5	24100.5	23188	33604.4	31912.6	0.0507507	0.0540857	-0.442111	-0.426338	-0.0507507	-0.0775976
A_23_P39364	HOMER3	0.00029492	1.67387e-06	-1.05051	-0.0710888	1.05051	down	-1.75237	-0.809306	1.75237	down	-1.02782	-0.0395904	1.02782	down	1.02207	0.0314984	1.02207	up	1.70493	0.769716	1.70493	up	-1.66811	-0.738217	1.66811	down	11037.3	19444.6	20786.3	20255.7	-0.751371	0.0183444	0.0579348	-0.013154	11088.8	10985.7	19368.1	19521	21007.8	20564.8	20823	19688.4	-0.756054	-0.746689	0.0348921	0.00179672	0.0588903	0.0569792
A_24_P84008		0.00029492	1.65701e-06	1.57252	0.653075	1.57252	up	-1.01779	-0.0254393	1.01779	down	-1.17844	-0.236883	1.17844	down	-1.85312	-0.889957	1.85312	down	-1.15785	-0.211443	1.15785	down	-1.60049	-0.678514	1.60049	down	2205.93	1969.08	2412.55	3882.75	-0.0166798	-0.228123	0.0087595	0.661834	2241.27	2170.6	1918	2020.16	2430.35	2394.76	3944.7	3820.79	-0.00498581	-0.0283737	-0.243338	-0.212909	0.00498581	0.0125332
A_32_P207428	ZNF845	0.00029492	1.67141e-06	1.4912	0.576476	1.4912	up	2.50286	1.32358	2.50286	up	-3.25913	-1.70449	3.25913	down	-4.86002	-2.28096	4.86002	down	-8.15715	-3.02807	8.15715	down	1.67842	0.747102	1.67842	up	1085.76	137.54	466.48	711.491	1.04195	-1.98612	-0.281629	0.294847	1085.93	1085.58	138.187	136.894	482.818	450.142	701.484	721.498	1.03077	1.05313	-1.95712	-2.01512	-0.245497	-0.31776
A_33_P3416574	AIG1	0.00029492	1.6471e-06	-2.35563	-1.23611	2.35563	down	1.06241	0.0873461	1.06241	up	1.09081	0.125404	1.09081	up	2.56955	1.36152	2.56955	up	1.02673	0.0380583	1.02673	up	2.50265	1.32346	2.50265	up	1324.83	1405.57	1340.13	582.176	0.0488014	0.0868597	-0.0385447	-1.27466	1321.97	1327.69	1398.33	1412.82	1349.56	1330.71	582.762	581.59	0.0342717	0.0633311	0.101641	0.0720782	-0.0428176	-0.0342717
A_21_P0013564	CNTNAP3B	0.000298731	1.74165e-06	-1.88127	-0.911706	1.88127	down	-1.95321	-0.96585	1.95321	down	-1.44881	-0.534872	1.44881	down	1.29849	0.376834	1.29849	up	1.34815	0.430978	1.34815	up	-1.03824	-0.0541439	1.03824	down	619.958	863.911	1301.41	707.96	-0.233406	0.197573	0.732444	-0.179262	628.438	611.478	839.127	888.695	1324.95	1277.87	722.643	693.276	-0.225087	-0.241724	0.178391	0.216754	0.744124	0.720764
A_23_P112159	EIF2C2	0.000298731	1.73981e-06	2.06225	1.04422	2.06225	up	-1.39673	-0.482055	1.39673	down	-1.1558	-0.20889	1.1558	down	-2.38355	-1.25311	2.38355	down	1.20846	0.273165	1.20846	up	-2.88042	-1.52628	2.88042	down	3657.89	4569.5	5490.68	11586.2	-0.385211	-0.112045	0.0968447	1.14107	3709.23	3606.54	4424.26	4714.75	5577.71	5403.65	11626.3	11546	-0.376376	-0.394045	-0.135698	-0.0883923	0.105297	0.0883923
A_24_P125283	HDAC5	0.000298731	1.75792e-06	-1.47471	-0.560434	1.47471	down	2.46416	1.3011	2.46416	up	1.17845	0.236886	1.17845	up	1.73787	0.79732	1.73787	up	-2.09103	-1.06421	2.09103	down	3.63394	1.86153	3.63394	up	2472.44	1221.82	1078.27	749.009	1.18291	0.118701	-0.118185	-0.678619	2468.65	2476.24	1213.11	1230.53	1080.51	1076.03	782.86	715.158	1.16928	1.19655	0.130635	0.106768	-0.129602	-0.106768
A_24_P270460	IFI27	0.000298731	1.74859e-06	-2.65895	-1.41086	2.65895	down	-64.6436	-6.01444	64.6436	down	-1.23463	-0.304081	1.23463	down	2.15364	1.10677	2.15364	up	52.3586	5.71036	52.3586	up	-24.3117	-4.60358	24.3117	down	256.68	13871.5	17871.5	6862.73	-5.15125	0.5591	0.863181	-0.547675	270.581	242.779	14237	13506.1	19407.5	16335.5	7232.77	6492.68	-5.08446	-5.21805	0.619336	0.498865	0.973065	0.753297
A_33_P3244931	DBI	0.000298731	1.72166e-06	-1.33559	-0.417474	1.33559	down	1.23611	0.305808	1.23611	up	1.17513	0.232817	1.17513	up	1.56949	0.650291	1.56949	up	-1.05189	-0.0729904	1.05189	down	1.65093	0.723282	1.65093	up	73244	71967.9	63677.5	48798.5	0.188998	0.116008	-0.116809	-0.534284	73388.3	73099.6	70353.6	73582.3	63830.6	63524.5	49679.8	47917.3	0.180425	0.197572	0.10586	0.126156	-0.127759	-0.10586
A_33_P3261869	NPM2	0.000298731	1.72596e-06	-2.18003	-1.12435	2.18003	down	2.08241	1.05825	2.08241	up	1.88327	0.913237	1.88327	up	4.10558	2.03759	4.10558	up	-1.10574	-0.145017	1.10574	down	4.53972	2.1826	4.53972	up	1737.41	1624.73	897.005	420.855	0.603016	0.458	-0.455237	-1.57959	1760.32	1714.51	1560.59	1688.86	925.855	868.155	422.018	419.691	0.610618	0.595415	0.423237	0.492762	-0.423237	-0.487237
A_23_P201400	PPOX	0.000300994	1.80267e-06	-2.04806	-1.03426	2.04806	down	-1.05561	-0.0780797	1.05561	down	-1.00409	-0.00588417	1.00409	down	2.03973	1.02838	2.03973	up	1.05132	0.0721955	1.05132	up	1.94017	0.956181	1.94017	up	2763.15	3001.24	3134.08	1566.22	-0.0348988	0.0372968	0.0431809	-0.99108	2812.85	2713.45	2990.24	3012.24	3132.44	3135.72	1592.76	1539.67	-0.0203662	-0.0494313	0.0542274	0.0203662	0.0280089	0.0583529
A_23_P209740	PSMD1	0.000300994	1.80079e-06	1.20544	0.269557	1.20544	up	-1.23055	-0.299303	1.23055	down	-1.28349	-0.36007	1.28349	down	-1.54717	-0.629628	1.54717	down	-1.04302	-0.0607676	1.04302	down	-1.48335	-0.56886	1.48335	down	26345.6	26100.5	34840	42992	-0.148255	-0.209023	0.151048	0.420605	26507.2	26184	25910.2	26290.8	35058.7	34621.3	44118.9	41865	-0.150824	-0.145686	-0.197323	-0.220722	0.145686	0.156409
A_33_P3329088	PRSS8	0.000300994	1.7884e-06	-2.57356	-1.36377	2.57356	down	-1.15884	-0.212679	1.15884	down	1.10378	0.142456	1.10378	up	2.84065	1.50622	2.84065	up	1.27911	0.355135	1.27911	up	2.22081	1.15109	2.22081	up	7429.07	9821.31	9255.53	3680.84	-0.0934391	0.261696	0.11924	-1.24453	7503.59	7354.54	9590.68	10051.9	9533.07	8978	3806.07	3555.61	-0.0903835	-0.0964947	0.250031	0.273361	0.148096	0.0903835
A_33_P3305571	TNFRSF6B	0.00030114	1.81403e-06	-2.87303	-1.52257	2.87303	down	-3.89624	-1.96208	3.89624	down	2.36589	1.24238	2.36589	up	6.79728	2.76496	6.79728	up	9.21809	3.20447	9.21809	up	-1.35614	-0.439509	1.35614	down	69.097	658.123	289.277	103.203	-1.2169	1.98757	0.745187	-0.777386	67.8866	70.3073	667.358	648.888	288.044	290.509	109.049	97.356	-1.25359	-1.1802	2.03004	1.94511	0.724625	0.76575
A_23_P144877	ATOX1	0.00030121	1.85641e-06	1.27793	0.353804	1.27793	up	-1.80474	-0.851788	1.80474	down	-1.04356	-0.0615182	1.04356	down	-1.3336	-0.415322	1.3336	down	1.7294	0.79027	1.7294	up	-2.30632	-1.20559	2.30632	down	4899.34	8756.77	9504.32	12427.1	-0.815622	-0.0253515	0.0361667	0.389971	4884.61	4914.06	8586.6	8926.93	9708.86	9299.79	12551.3	12303	-0.831375	-0.799869	-0.0311708	-0.0195322	0.0528011	0.0195322
A_23_P215913	CLU	0.00030121	1.83708e-06	1.16221	0.216872	1.16221	up	-2.79833	-1.48457	2.79833	down	-1.56754	-0.648499	1.56754	down	-1.82181	-0.865371	1.82181	down	1.78518	0.836067	1.78518	up	-3.25225	-1.70144	3.25225	down	1738.03	3204.5	5223.82	6213.17	-1.15718	-0.32111	0.327389	0.544261	1795.78	1680.28	3166.12	3242.89	5235.41	5212.22	6269.85	6156.49	-1.12064	-1.19371	-0.316174	-0.326045	0.316174	0.338604
A_23_P819	ISG15	0.00030121	1.84607e-06	-3.08374	-1.62468	3.08374	down	-4.33528	-2.11613	4.33528	down	-2.08829	-1.06232	2.08829	down	1.47668	0.562359	1.47668	up	2.076	1.0538	2.076	up	-1.40585	-0.491445	1.40585	down	22855.9	49038.7	106565	35336	-0.779484	0.27432	1.33664	-0.288039	23064	22647.7	47977.6	50099.8	110815	102315	35491.2	35180.9	-0.777761	-0.781208	0.265317	0.283322	1.37979	1.29349
A_33_P3359268	HMG20B	0.00030121	1.84138e-06	-1.55117	-0.633356	1.55117	down	1.19263	0.254145	1.19263	up	1.27455	0.349992	1.27455	up	1.97705	0.983348	1.97705	up	1.06869	0.0958471	1.06869	up	1.84997	0.887501	1.84997	up	24250.9	26782.5	21852.1	14417.5	0.136206	0.232053	-0.117939	-0.751295	24068.6	24433.3	26370.1	27194.9	22009.9	21694.3	14623.3	14211.7	0.113941	0.158472	0.232055	0.232051	-0.121937	-0.113941
A_19_P00321303	LOC100506190	0.000302566	1.9244e-06	-2.01678	-1.01206	2.01678	down	-1.10404	-0.142798	1.10404	down	1.68088	0.749215	1.68088	up	3.38997	1.76127	3.38997	up	1.85576	0.892013	1.85576	up	1.82672	0.869258	1.82672	up	831.144	1594.42	986.524	500.388	-0.0599532	0.832059	0.0828447	-0.929211	842.248	820.039	1544.63	1644.21	1017.4	955.649	507.827	492.949	-0.0520945	-0.067812	0.809213	0.854906	0.113595	0.0520945
A_21_P0010769	ANKRD20A8P	0.000302566	1.89776e-06	-1.83289	-0.874119	1.83289	down	7.02765	2.81304	7.02765	up	1.39978	0.4852	1.39978	up	2.56564	1.35932	2.56564	up	-5.02054	-2.32784	5.02054	down	12.8809	3.68716	12.8809	up	441.404	90.8329	67.4879	37.7036	2.572	0.244157	-0.241043	-1.11516	449.515	433.293	90.8201	90.8458	67.2781	67.6976	36.3683	39.039	2.5871	2.5569	0.266171	0.222142	-0.259944	-0.222142
A_23_P313	PEF1	0.000302566	1.94067e-06	1.20989	0.274876	1.20989	up	1.02157	0.0307932	1.02157	up	-1.21511	-0.281083	1.21511	down	-1.47015	-0.555959	1.47015	down	-1.24132	-0.311876	1.24132	down	-1.18434	-0.244083	1.18434	down	1969.58	1639.77	2072.08	2565.95	0.0201354	-0.29174	-0.0106578	0.264218	1968.86	1970.31	1612.34	1667.19	2096.33	2047.82	2621.86	2510.04	0.00818586	0.0320849	-0.293653	-0.289828	-0.00818586	-0.0131297
A_23_P383915	BTBD16	0.000302566	1.94905e-06	-8.17953	-3.03202	8.17953	down	-1.08961	-0.123814	1.08961	down	3.97922	1.99249	3.97922	up	32.5482	5.02451	32.5482	up	4.33581	2.1163	4.33581	up	7.50683	2.9082	7.50683	up	243.452	1091.81	285.09	35.8222	-0.0649912	2.05131	0.0588224	-2.9732	244.061	242.843	1043.03	1140.59	288.262	281.917	39.1681	32.4763	-0.072798	-0.0571845	2.00902	2.09359	0.0604603	0.0571845
A_23_P68486	C20orf108	0.000302566	1.92185e-06	-1.53564	-0.618839	1.53564	down	1.63292	0.70745	1.63292	up	1.57864	0.658682	1.57864	up	2.42422	1.27752	2.42422	up	-1.03438	-0.0487685	1.03438	down	2.50757	1.32629	2.50757	up	3897.39	3895.38	2565.02	1710.37	0.387973	0.339205	-0.319477	-0.938316	3904.06	3890.72	3769.66	4021.09	2582.42	2547.62	1771.27	1649.46	0.379025	0.396921	0.314848	0.363562	-0.324106	-0.314848
A_23_P69242	SUMF1	0.000302566	1.92326e-06	-1.37016	-0.454341	1.37016	down	1.22768	0.29594	1.22768	up	1.37994	0.464608	1.37994	up	1.89074	0.918949	1.89074	up	1.12402	0.168668	1.12402	up	1.68212	0.750281	1.68212	up	4304.49	4999.51	3768.4	2814.52	0.147862	0.31653	-0.148078	-0.602419	4315.09	4293.89	4983.21	5015.82	3827.16	3709.64	2856.18	2772.87	0.139997	0.155727	0.334043	0.299017	-0.139997	-0.156158
A_24_P59667	JAK3	0.000302566	1.927e-06	-2.00364	-1.00262	2.00364	down	1.03217	0.0456743	1.03217	up	1.38465	0.469519	1.38465	up	2.77433	1.47214	2.77433	up	1.3415	0.423844	1.3415	up	2.06808	1.04829	2.06808	up	662.321	918.077	689.747	352.208	0.0146046	0.438449	-0.0310698	-1.03369	666.837	657.804	919.102	917.053	705.265	674.229	355.145	349.271	0.0130243	0.0161848	0.462277	0.41462	-0.0130243	-0.0491152
A_33_P3254460	DLK2	0.000302566	1.94332e-06	1.66111	0.732145	1.66111	up	-2.15909	-1.11042	2.15909	down	-2.02108	-1.01512	2.02108	down	-3.35722	-1.74727	3.35722	down	1.06829	0.0952997	1.06829	up	-3.58648	-1.84257	3.58648	down	672.828	742.951	1561.48	2653.69	-0.60204	-0.50674	0.508383	1.24053	666.556	679.099	723.028	762.874	1596.69	1526.27	2645.01	2662.36	-0.626905	-0.577175	-0.523218	-0.490262	0.526503	0.490262
A_24_P166663	CDK6	0.000305209	1.9767e-06	2.60909	1.38355	2.60909	up	1.0652	0.0911303	1.0652	up	3.06128	1.61413	3.06128	up	1.17331	0.230587	1.17331	up	2.87389	1.523	2.87389	up	-2.44938	-1.29242	2.44938	down	1355.41	4025.05	1367.96	3654.16	-0.63733	0.885674	-0.72846	0.655088	1354.4	1356.42	4024.68	4025.41	1405.67	1330.24	3804.3	3504.02	-0.649825	-0.624835	0.907761	0.863587	-0.703091	-0.75383
A_23_P214168	COL12A1	0.00030943	2.03745e-06	2.00557	1.00402	2.00557	up	5.07052	2.34213	5.07052	up	1.90927	0.93302	1.90927	up	-1.05044	-0.0709953	1.05044	down	-2.65574	-1.40911	2.65574	down	2.52821	1.33812	2.52821	up	2461.89	957.912	521.754	1070.96	1.35656	-0.0525551	-0.985575	0.0184402	2435.32	2488.45	970.474	945.35	519.399	524.109	1087.32	1054.61	1.32957	1.38354	-0.011416	-0.0936942	-1.0065	-0.964645
A_33_P3236102	IER5L	0.00030943	2.04653e-06	-3.25265	-1.70161	3.25265	down	1.3768	0.46132	1.3768	up	1.88674	0.915894	1.88674	up	6.13689	2.61751	6.13689	up	1.37038	0.454573	1.37038	up	4.47825	2.16294	4.47825	up	4955.5	7017.8	3869.02	1217.2	0.234174	0.688747	-0.227147	-1.92876	4888.23	5022.77	7154.39	6881.21	3971.96	3766.09	1246.7	1187.69	0.203171	0.265176	0.739048	0.638445	-0.203171	-0.251122
A_33_P3335590	CCDC64B	0.00030943	2.02538e-06	-1.65219	-0.724378	1.65219	down	-1.11426	-0.156087	1.11426	down	1.31238	0.392182	1.31238	up	2.16829	1.11656	2.16829	up	1.46233	0.54827	1.46233	up	1.48277	0.56829	1.48277	up	1497.65	2263.24	1793.55	1111.47	-0.0742769	0.473993	0.0818105	-0.642567	1512.47	1482.84	2224.26	2302.23	1824.38	1762.71	1151.85	1071.1	-0.0714207	-0.0771332	0.471357	0.476628	0.0922003	0.0714207
A_33_P3383233	NDRG2	0.00030943	2.04714e-06	-2.7183	-1.44271	2.7183	down	-1.07375	-0.102657	1.07375	down	-1.11071	-0.151476	1.11071	down	2.44737	1.29123	2.44737	up	-1.03442	-0.0488191	1.03442	down	2.5316	1.34005	2.5316	up	1297.77	1296.97	1497.67	564.222	0.019156	-0.0296631	0.121813	-1.32089	1298.38	1297.16	1257.91	1336.03	1519.39	1475.96	586.979	541.465	0.00841808	0.0298939	-0.0509081	-0.00841808	0.128315	0.115312
A_23_P322704	FAM177A1	0.000310419	2.06449e-06	1.49982	0.584791	1.49982	up	-1.19207	-0.253472	1.19207	down	1.04214	0.0595536	1.04214	up	-1.43917	-0.525238	1.43917	down	1.24231	0.313026	1.24231	up	-1.7879	-0.838264	1.7879	down	1379.08	1770.66	1766.77	2711.66	-0.281754	0.0312724	-0.0282812	0.55651	1398.93	1359.23	1727.66	1813.65	1796.46	1737.08	2754.1	2669.22	-0.272401	-0.291106	0.0184517	0.0440931	-0.0184517	-0.0381107
A_23_P100868	MYO19	0.000312244	2.09837e-06	2.58045	1.36762	2.58045	up	1.34843	0.431283	1.34843	up	-1.3634	-0.447205	1.3634	down	-3.51818	-1.81483	3.51818	down	-1.83845	-0.878488	1.83845	down	-1.91367	-0.936341	1.91367	down	4792.85	2694.87	3819.23	10085.4	0.212551	-0.665937	-0.218732	1.14889	4874.58	4711.11	2607.62	2782.13	3806.12	3832.34	10096.3	10074.5	0.225739	0.199363	-0.690448	-0.641426	-0.238101	-0.199363
A_23_P102202	MSH6	0.000312244	2.09636e-06	1.06189	0.0866394	1.06189	up	2.14065	1.09805	2.14065	up	-1.26804	-0.3426	1.26804	down	-1.34652	-0.429239	1.34652	down	-2.71443	-1.44065	2.71443	down	2.01588	1.01141	2.01588	up	14805.6	5633.8	7430.18	8074.74	1.05076	-0.38989	-0.0472899	0.0393496	15265.9	14345.4	5565.15	5702.45	7550.4	7309.96	8231.83	7917.65	1.08421	1.01731	-0.385251	-0.394528	-0.0383625	-0.0562172
A_23_P94800	S100A4	0.000313316	2.11648e-06	-2.24978	-1.16979	2.24978	down	-1.48272	-0.56825	1.48272	down	2.39197	1.2582	2.39197	up	5.38142	2.42799	5.38142	up	3.54663	1.82645	3.54663	up	1.51733	0.601537	1.51733	up	28864.1	105780	45988.2	20923.6	-0.289901	1.53655	0.278348	-0.891439	28435	29293.1	107323	104237	45768.4	46207.9	21402.3	20445	-0.322765	-0.257038	1.57982	1.49328	0.257038	0.299659
A_23_P31073	MYB	0.000313617	2.14036e-06	-1.9282	-0.947256	1.9282	down	1.45469	0.540711	1.45469	up	-1.70366	-0.768634	1.70366	down	1.1318	0.178621	1.1318	up	-2.47829	-1.30935	2.47829	down	2.80493	1.48797	2.80493	up	2806.07	1170	2073.04	1100.82	0.933084	-0.376262	0.392373	-0.554883	2790.98	2821.16	1159.88	1180.13	2056.62	2089.45	1138.33	1063.31	0.91391	0.952257	-0.366528	-0.385995	0.366528	0.418217
A_23_P64232	ZNF259	0.000313617	2.13598e-06	1.88715	0.916205	1.88715	up	-1.08629	-0.119405	1.08629	down	-1.01804	-0.0257893	1.01804	down	-1.92118	-0.941995	1.92118	down	1.06704	0.093616	1.06704	up	-2.04998	-1.03561	2.04998	down	2457.29	2710.2	2868.59	5540.59	-0.111508	-0.0178919	0.00789738	0.924103	2439.16	2475.41	2640.12	2780.28	2887.12	2850.07	5637.93	5443.24	-0.133567	-0.0894489	-0.0329866	-0.00279713	0.00279713	0.0129976
A_21_P0014312	LOC100507303	0.000319215	2.20061e-06	-2.03861	-1.02759	2.03861	down	1.62016	0.696136	1.62016	up	1.20083	0.264034	1.20083	up	2.44803	1.29162	2.44803	up	-1.3492	-0.432102	1.3492	down	3.30288	1.72372	3.30288	up	8865.31	6791.27	5880.24	2951.81	0.560879	0.128777	-0.135256	-1.16284	8934.35	8796.27	6635.31	6947.23	5868.1	5892.39	2936.82	2966.79	0.560698	0.56106	0.117859	0.139696	-0.152653	-0.117859
A_33_P3295358	ANGPTL4	0.000319215	2.20079e-06	1.61277	0.689542	1.61277	up	1.05048	0.0710454	1.05048	up	-1.85354	-0.890282	1.85354	down	-2.98933	-1.57982	2.98933	down	-1.9471	-0.961327	1.9471	down	-1.53527	-0.618497	1.53527	down	1830.16	970.814	1871.45	3089.69	0.0486956	-0.912632	-0.0223498	0.667192	1886.03	1774.29	965.338	976.289	1881.99	1860.91	3170.24	3009.13	0.0813332	0.016058	-0.89855	-0.926713	-0.0286417	-0.016058
A_23_P101208	CYB5A	0.000319679	2.21512e-06	-1.08734	-0.120806	1.08734	down	2.30181	1.20277	2.30181	up	1.44349	0.529564	1.44349	up	1.56957	0.65037	1.56957	up	-1.59461	-0.673203	1.59461	down	2.50285	1.32357	2.50285	up	5413.91	3507.73	2527.3	2379.26	0.938271	0.265068	-0.264497	-0.385303	5505.51	5322.31	3508.08	3507.37	2514.38	2540.22	2438.22	2320.29	0.951265	0.925277	0.287432	0.242703	-0.28629	-0.242703
A_23_P109881	ITIH4	0.000322041	2.2427e-06	-1.71509	-0.778286	1.71509	down	1.41599	0.501814	1.41599	up	1.60872	0.685912	1.60872	up	2.7591	1.4642	2.7591	up	1.13611	0.184098	1.13611	up	2.42856	1.2801	2.42856	up	243.971	286.382	185.147	110.479	0.265928	0.450026	-0.235886	-1.01417	240.42	247.522	285.248	287.516	186.693	183.602	112.022	108.936	0.233511	0.298346	0.466534	0.433519	-0.238261	-0.233511
A_19_P00317128	LOC100506190	0.000322998	2.27222e-06	-2.22391	-1.1531	2.22391	down	-1.20272	-0.266306	1.20272	down	1.58258	0.662274	1.58258	up	3.5195	1.81537	3.5195	up	1.9034	0.92858	1.9034	up	1.84906	0.886791	1.84906	up	722.479	1421.14	933.748	429.674	-0.137444	0.791136	0.128862	-1.02423	712.84	732.117	1392.6	1449.67	928.787	938.71	432.404	426.944	-0.168109	-0.106779	0.784386	0.797885	0.106779	0.150945
A_23_P120860	NIPSNAP1	0.000322998	2.28311e-06	-2.37494	-1.24789	2.37494	down	1.36959	0.453748	1.36959	up	1.19017	0.251169	1.19017	up	2.82658	1.49906	2.82658	up	-1.15075	-0.202579	1.15075	down	3.2527	1.70164	3.2527	up	2637.59	2368.24	2069.52	891.723	0.338432	0.135852	-0.115316	-1.36321	2606.73	2668.44	2370.18	2366.3	2086.09	2052.95	894.8	888.647	0.310136	0.366728	0.159253	0.112452	-0.118181	-0.112452
A_23_P501538	HOXA3	0.000322998	2.27339e-06	-1.24656	-0.317955	1.24656	down	-8.65178	-3.113	8.65178	down	-6.88754	-2.78399	6.88754	down	-5.52523	-2.46603	5.52523	down	1.25615	0.329007	1.25615	up	-6.94051	-2.79504	6.94051	down	123.997	160.788	1151.93	947.018	-1.53453	-1.20553	1.57846	1.26051	129.856	118.139	158.249	163.326	1124.46	1179.4	1002.49	891.551	-1.47774	-1.59133	-1.20608	-1.20497	1.52964	1.62729
A_23_P141180	TOM1L2	0.000326145	2.47377e-06	-1.68686	-0.754339	1.68686	down	1.28681	0.363799	1.28681	up	1.77173	0.825162	1.77173	up	2.98867	1.5795	2.98867	up	1.37684	0.461363	1.37684	up	2.17067	1.11814	2.17067	up	1348.23	1918.29	1126.24	683.499	0.174859	0.636222	-0.18894	-0.943279	1369.35	1327.1	1879.62	1956.95	1157.22	1095.26	710.004	656.994	0.18605	0.163668	0.62936	0.643084	-0.163668	-0.214212
A_23_P203540	EHF	0.000326145	2.44711e-06	-2.61554	-1.38711	2.61554	down	-3.20653	-1.68101	3.20653	down	1.34717	0.429933	1.34717	up	3.52358	1.81704	3.52358	up	4.31975	2.11095	4.31975	up	-1.22595	-0.293906	1.22595	down	531.211	2371.99	1830.92	716.164	-0.96572	1.14523	0.715294	-0.671814	540.236	522.187	2296.74	2447.24	1781.68	1880.15	725.75	706.578	-0.952625	-0.978815	1.12166	1.16879	0.662069	0.768518
A_23_P257945	HCCS	0.000326145	2.48706e-06	1.9819	0.986887	1.9819	up	-1.1567	-0.21002	1.1567	down	-1.04769	-0.0672092	1.04769	down	-2.07642	-1.0541	2.07642	down	1.10405	0.14281	1.10405	up	-2.29248	-1.19691	2.29248	down	2249.24	2566.14	2795.88	5670.54	-0.172438	-0.0296278	0.0375814	1.02447	2265.61	2232.88	2534.27	2598	2800.07	2791.69	5669.18	5671.9	-0.173358	-0.171518	-0.0253263	-0.0339293	0.0253263	0.0498366
A_23_P30126	FGFBP1	0.000326145	2.43727e-06	-1.80956	-0.855641	1.80956	down	1.18038	0.239253	1.18038	up	5.2819	2.40106	5.2819	up	9.55794	3.2567	9.55794	up	4.47474	2.16181	4.47474	up	2.13597	1.09489	2.13597	up	2020.82	9344.28	1839.37	1039.99	0.128045	2.28985	-0.111208	-0.966849	2081.76	1959.87	9639.92	9048.63	1877.22	1801.53	1041.83	1038.14	0.16015	0.0959392	2.35773	2.22197	-0.0959392	-0.126478
A_23_P345081	ZNF655	0.000326145	2.38598e-06	1.99596	0.997084	1.99596	up	1.00412	0.00592899	1.00412	up	1.16241	0.217124	1.16241	up	-1.71708	-0.77996	1.71708	down	1.15765	0.211195	1.15765	up	-1.98778	-0.991155	1.98778	down	1324.53	1584.11	1417.28	2894.97	-0.110289	0.100906	-0.116218	0.880866	1352.97	1296.09	1570.89	1597.33	1424.89	1409.67	2923.17	2866.78	-0.0907283	-0.129849	0.111084	0.0907283	-0.122889	-0.109546
A_23_P398854	DOK7	0.000326145	2.46375e-06	-2.75708	-1.46314	2.75708	down	2.89548	1.5338	2.89548	up	3.39594	1.76381	3.39594	up	9.36289	3.22695	9.36289	up	1.17284	0.230009	1.17284	up	7.98308	2.99695	7.98308	up	748.725	907.531	278.121	103.162	0.734255	0.964263	-0.799548	-2.26269	750.449	747.002	923.768	891.294	266.759	289.484	105.095	101.23	0.726159	0.742351	1.0123	0.916231	-0.872938	-0.726159
A_23_P4798	ZNF581	0.000326145	2.40146e-06	1.03151	0.0447588	1.03151	up	-1.04781	-0.0673757	1.04781	down	1.64956	0.722084	1.64956	up	1.59917	0.677325	1.59917	up	1.72843	0.789459	1.72843	up	-1.08083	-0.112134	1.08083	down	1016.29	1815.37	1144.71	1208.28	-0.0988154	0.690644	-0.0314398	0.013319	1020.1	1012.49	1783.31	1847.43	1172.18	1117.24	1234.36	1182.2	-0.104831	-0.0927997	0.687382	0.693905	-0.011229	-0.0516505
A_23_P91850	IL20RB	0.000326145	2.37406e-06	1.85828	0.893968	1.85828	up	-1.56782	-0.64876	1.56782	down	1.26368	0.33763	1.26368	up	-1.47053	-0.556338	1.47053	down	1.98122	0.98639	1.98122	up	-2.91345	-1.54273	2.91345	down	109.85	224.848	185.081	351.926	-0.809141	0.177249	-0.160381	0.733587	111.944	107.755	225.922	223.775	188.5	181.662	356.011	347.841	-0.793049	-0.825234	0.206355	0.148143	-0.148143	-0.17262
A_24_P19268	ZNF714	0.000326145	2.46294e-06	1.33499	0.416828	1.33499	up	1.49495	0.580102	1.49495	up	-1.51087	-0.595378	1.51087	down	-2.01699	-1.01221	2.01699	down	-2.25868	-1.17548	2.25868	down	1.11983	0.163274	1.11983	up	3592.51	1643.47	2583.24	3529.48	0.367167	-0.808313	-0.212935	0.203893	3623.59	3561.42	1637.2	1649.74	2648.78	2517.7	3632.72	3426.25	0.368234	0.366099	-0.791596	-0.825029	-0.190741	-0.235129
A_24_P58122	USP24	0.000326145	2.39724e-06	1.40232	0.487814	1.40232	up	-1.13601	-0.183974	1.13601	down	1.60743	0.684753	1.60743	up	1.14626	0.196939	1.14626	up	1.82605	0.868728	1.82605	up	-1.59305	-0.671789	1.59305	down	376.403	710.321	459.551	659.603	-0.428175	0.440553	-0.2442	0.243614	373.559	379.247	697.568	723.073	465.831	453.271	675.039	644.166	-0.450493	-0.405856	0.436868	0.444238	-0.238902	-0.249499
A_24_P945283	DLG3	0.000326145	2.34218e-06	-2.02087	-1.01498	2.02087	down	1.43714	0.523204	1.43714	up	1.39462	0.479874	1.39462	up	2.81835	1.49485	2.81835	up	-1.03049	-0.0433307	1.03049	down	2.90428	1.53818	2.90428	up	6056.86	6071.62	4527.74	2293.39	0.293124	0.249793	-0.230081	-1.24506	6209.55	5904.17	6108.18	6035.06	4537.85	4517.62	2345.39	2241.38	0.318083	0.268165	0.2807	0.218886	-0.241275	-0.218886
A_32_P174083	CYCS	0.000326145	2.47497e-06	-1.37212	-0.456407	1.37212	down	1.93419	0.951733	1.93419	up	1.26446	0.33852	1.26446	up	1.73499	0.794927	1.73499	up	-1.52966	-0.613213	1.52966	down	2.65395	1.40814	2.65395	up	516.297	348.793	286.842	213.93	0.774696	0.161483	-0.177037	-0.633444	522.22	510.373	342.919	354.667	286.203	287.481	213.86	214	0.779832	0.769559	0.159404	0.163562	-0.194669	-0.159404
A_32_P174572	HTR7P1	0.000326145	2.37176e-06	-1.56936	-0.650175	1.56936	down	-2.06786	-1.04814	2.06786	down	-4.14585	-2.05167	4.14585	down	-2.64175	-1.40149	2.64175	down	-2.0049	-1.00353	2.0049	down	-1.31765	-0.397963	1.31765	down	769.217	396.51	1709.8	1115.71	-0.186587	-1.19012	0.86155	0.211375	782.519	755.916	386.737	406.283	1757.43	1662.16	1167.78	1063.64	-0.173055	-0.20012	-1.20347	-1.17677	0.887334	0.835765
A_33_P3330099	ARSD	0.000326145	2.4844e-06	-1.97532	-0.982089	1.97532	down	1.58745	0.666712	1.58745	up	1.78479	0.835754	1.78479	up	3.52554	1.81784	3.52554	up	1.12431	0.169042	1.12431	up	3.13573	1.6488	3.13573	up	3651.16	4241.77	2471.93	1280.5	0.34061	0.509653	-0.326101	-1.30819	3629.4	3672.93	4263.1	4220.44	2506.07	2437.79	1277.51	1283.49	0.320593	0.360628	0.539125	0.48018	-0.320593	-0.331609
A_33_P3358745	SEPP1	0.000326145	2.36291e-06	-1.90077	-0.926581	1.90077	down	7.68259	2.94159	7.68259	up	6.1855	2.62889	6.1855	up	11.7572	3.55547	11.7572	up	-1.24203	-0.312703	1.24203	down	14.6028	3.86817	14.6028	up	201.185	167.252	28.12	15.2004	1.62552	1.31282	-1.31607	-2.24265	209.205	193.165	165.579	168.924	28.1858	28.0541	16.5612	13.8396	1.67165	1.5794	1.32061	1.30503	-1.32711	-1.30503
A_33_P3799936	ARHGEF10L	0.000326145	2.35667e-06	-1.95121	-0.964365	1.95121	down	1.47976	0.565368	1.47976	up	1.64224	0.715668	1.64224	up	3.20435	1.68003	3.20435	up	1.1098	0.1503	1.1098	up	2.88733	1.52973	2.88733	up	4481.14	5139.19	3254.83	1707.6	0.283071	0.433371	-0.282297	-1.24666	4483.62	4478.67	5199.29	5079.08	3309.57	3200.1	1759.2	1656	0.272451	0.293691	0.472463	0.394278	-0.272451	-0.292143
A_23_P103617	ANXA9	0.000329723	2.69228e-06	-3.24043	-1.69618	3.24043	down	1.7138	0.7772	1.7138	up	1.61185	0.688714	1.61185	up	5.22307	2.3849	5.22307	up	-1.06325	-0.0884862	1.06325	down	5.55345	2.47338	5.55345	up	397.102	385.977	249.135	78.758	0.420399	0.331913	-0.356801	-2.05299	403.893	390.311	376.556	395.398	258.163	240.106	83.3042	74.2117	0.433656	0.407142	0.318911	0.344915	-0.318911	-0.39469
A_23_P120002	SP110	0.000329723	2.68606e-06	-4.58407	-2.19663	4.58407	down	-3.8571	-1.94752	3.8571	down	-1.60908	-0.686233	1.60908	down	2.84888	1.51039	2.84888	up	2.39709	1.26128	2.39709	up	1.18848	0.249112	1.18848	up	575.921	1426.44	2389.9	533.155	-0.620775	0.640508	1.32674	-0.869887	582	569.842	1427.75	1425.13	2505.64	2274.16	549.762	516.548	-0.616963	-0.624586	0.664053	0.616963	1.38225	1.27124
A_23_P129786	SREBF1	0.000329723	2.62349e-06	-2.98387	-1.57719	2.98387	down	-1.33279	-0.414449	1.33279	down	1.14444	0.194646	1.14444	up	3.41488	1.77183	3.41488	up	1.5253	0.609095	1.5253	up	2.23882	1.16274	2.23882	up	33219.7	52355.2	47574.2	16322.6	-0.204698	0.404397	0.209751	-1.36744	33762.2	32677.2	53023.4	51687	47482.5	47665.8	16787.1	15858.1	-0.192553	-0.216843	0.44503	0.363763	0.192553	0.226948
A_23_P143143	ID2	0.000329723	2.68852e-06	-1.12935	-0.175489	1.12935	down	2.48955	1.31589	2.48955	up	1.08832	0.122102	1.08832	up	1.22909	0.297591	1.22909	up	-2.28752	-1.19378	2.28752	down	2.81157	1.49138	2.81157	up	12096	5463.98	5221.56	4733.69	1.25611	0.062326	-0.0597763	-0.235265	12088	12104	5478.92	5449.04	5188.27	5254.84	4881.7	4585.67	1.24374	1.26848	0.0884891	0.0361629	-0.0833898	-0.0361629
A_23_P148410	FTHL17	0.000329723	2.76623e-06	1.53921	0.622187	1.53921	up	-1.16531	-0.220712	1.16531	down	1.87105	0.903847	1.87105	up	1.21559	0.28166	1.21559	up	2.18035	1.12456	2.18035	up	-1.79365	-0.842899	1.79365	down	8232.74	18551.1	10310.2	16247.8	-0.536094	0.588465	-0.315382	0.306805	8272.05	8193.44	18208.8	18893.5	10228.5	10391.8	16769.3	15726.4	-0.540624	-0.531564	0.584056	0.592873	-0.341222	-0.289542
A_23_P167509	CYFIP2	0.000329723	2.55136e-06	-2.42434	-1.27759	2.42434	down	1.77208	0.825443	1.77208	up	1.85101	0.88831	1.85101	up	4.48747	2.1659	4.48747	up	1.04454	0.0628667	1.04454	up	4.29612	2.10304	4.29612	up	666.123	718.916	403.91	170.72	0.422068	0.484934	-0.403376	-1.68097	655.159	677.087	711.02	726.811	403.334	404.485	179.469	161.971	0.386902	0.457233	0.491309	0.47856	-0.419849	-0.386902
A_23_P17393	CSE1L	0.000329723	2.76856e-06	1.27635	0.352029	1.27635	up	-1.08122	-0.112658	1.08122	down	-1.16706	-0.222882	1.16706	down	-1.48959	-0.574911	1.48959	down	-1.0794	-0.110224	1.0794	down	-1.38002	-0.464687	1.38002	down	17762.4	17007.4	20638.1	26965.1	-0.0566936	-0.166917	0.0559645	0.407994	17959.8	17565	16618.9	17395.9	20788.8	20487.5	27669.6	26260.6	-0.0520754	-0.0613117	-0.177662	-0.156173	0.0520754	0.0598536
A_23_P29384	ZNF502	0.000329723	2.69574e-06	1.08802	0.121707	1.08802	up	47.2702	5.56286	47.2702	up	1.11302	0.154482	1.11302	up	1.02298	0.0327752	1.02298	up	-42.4701	-5.40838	42.4701	down	43.446	5.44115	43.446	up	204.111	4.96688	4.64044	5.18676	5.40838	2.38419e-07	-0.154482	-0.0327749	205.426	202.797	5.06086	4.87289	4.68197	4.59891	4.72957	5.64396	5.40625	5.4105	0.0495219	-0.0495214	-0.155988	-0.152977
A_23_P308097	PPP2CB	0.000329723	2.76756e-06	1.41149	0.497217	1.41149	up	-1.12929	-0.17542	1.12929	down	1.10551	0.144711	1.10551	up	-1.27678	-0.352506	1.27678	down	1.24844	0.320131	1.24844	up	-1.59398	-0.672637	1.59398	down	2098.23	2707.18	2546.53	3679.49	-0.246969	0.0731621	-0.0715489	0.425668	2094.62	2101.83	2660.47	2753.89	2570.1	2522.95	3778.58	3580.4	-0.260864	-0.233074	0.070487	0.0758371	-0.0726109	-0.070487
A_23_P369328	C10orf35	0.000329723	2.61434e-06	1.69485	0.761157	1.69485	up	-1.12741	-0.173009	1.12741	down	-1.29909	-0.377497	1.29909	down	-2.20175	-1.13865	2.20175	down	-1.15228	-0.204487	1.15228	down	-1.91079	-0.934166	1.91079	down	2182.67	1957.24	2644.88	4586.15	-0.0829544	-0.287442	0.090055	0.851212	2222.31	2143.03	1926.35	1988.13	2711.42	2578.34	4636.11	4536.19	-0.0681696	-0.0977392	-0.287996	-0.286887	0.11194	0.0681696
A_23_P394064	PTRF	0.000329723	2.62834e-06	1.25909	0.332386	1.25909	up	-1.28711	-0.364139	1.28711	down	1.30718	0.386455	1.30718	up	1.03819	0.0540681	1.03819	up	1.68248	0.750593	1.68248	up	-1.6206	-0.696525	1.6206	down	23223.6	40377.6	32123.4	41391.4	-0.524623	0.22597	-0.160485	0.171902	23304.7	23142.6	39895.5	40859.8	32300.2	31946.7	41711.6	41071.2	-0.531007	-0.518239	0.230961	0.220978	-0.166965	-0.154005
A_23_P421423	TNFAIP2	0.000329723	2.57905e-06	-2.28119	-1.18979	2.28119	down	-1.01771	-0.0253239	1.01771	down	1.93657	0.953502	1.93657	up	4.41769	2.14329	4.41769	up	1.97086	0.978826	1.97086	up	2.2415	1.16447	2.2415	up	11557.7	23540.6	12644.4	5672.27	-0.0068388	0.971987	0.0184851	-1.1713	11571.1	11544.3	23929.3	23151.9	12958.2	12330.7	5810.9	5533.63	-0.0165834	0.00290585	1.01803	0.925945	0.039876	-0.00290585
A_23_P98898	CDK2	0.000329723	2.68587e-06	1.26426	0.338296	1.26426	up	-1.72954	-0.790385	1.72954	down	-1.25566	-0.32845	1.25566	down	-1.58749	-0.666746	1.58749	down	1.37739	0.461934	1.37739	up	-2.18659	-1.12868	2.18659	down	225.663	321.196	419.421	542.662	-0.624893	-0.162959	0.165491	0.503787	223.403	227.923	316.593	325.799	422.427	416.414	549.069	536.255	-0.65076	-0.599027	-0.161416	-0.164503	0.161416	0.169567
A_24_P102981	DNAJB2	0.000329723	2.6018e-06	-1.44962	-0.535675	1.44962	down	-1.77107	-0.824622	1.77107	down	-1.12612	-0.171363	1.12612	down	1.28727	0.364311	1.28727	up	1.57272	0.653258	1.57272	up	-1.22175	-0.288947	1.22175	down	3362.49	5465.26	6401.28	4519.39	-0.473381	0.179877	0.351241	-0.184434	3361.41	3363.57	5368.56	5561.95	6538.07	6264.5	4635.02	4403.75	-0.485262	-0.4615	0.176569	0.183186	0.367655	0.334826
A_24_P143189	TMSB4X	0.000329723	2.53933e-06	-1.23049	-0.299235	1.23049	down	-2.23876	-1.1627	2.23876	down	-1.41356	-0.499338	1.41356	down	-1.14878	-0.200103	1.14878	down	1.58377	0.663365	1.58377	up	-1.81941	-0.863468	1.81941	down	3593.89	5881.59	8646.77	7195.14	-0.76024	-0.0968742	0.402463	0.103229	3583.62	3604.16	5846.9	5916.27	8708.07	8585.46	7440.03	6950.24	-0.77578	-0.744699	-0.0831633	-0.110585	0.398274	0.406652
A_24_P258955	ZNF317	0.000329723	2.70031e-06	1.78733	0.837803	1.78733	up	1.0006	0.00086832	1.0006	up	1.00522	0.00751162	1.00522	up	-1.77804	-0.830291	1.77804	down	1.00462	0.0066433	1.00462	up	-1.78625	-0.836935	1.78625	down	1864.28	1935.84	2002.65	3662.4	-0.00830269	-0.00165939	-0.00917101	0.828632	1879.93	1848.62	1885.95	1985.73	2045.95	1959.36	3708.06	3616.73	-0.0076046	-0.00900078	-0.0166283	0.0133095	0.0076046	-0.0259466
A_24_P286114	SLC1A3	0.000329723	2.72986e-06	-2.36828	-1.24384	2.36828	down	-6.87698	-2.78177	6.87698	down	-1.60505	-0.682618	1.60505	down	1.47552	0.561223	1.47552	up	4.28459	2.09916	4.28459	up	-2.90378	-1.53793	2.90378	down	317.954	1407.55	2350.22	1015.18	-1.83996	0.259192	0.941811	-0.302031	310.615	325.292	1381.31	1433.79	2419.95	2280.48	1002.19	1028.17	-1.88468	-1.79524	0.254513	0.263872	0.970212	0.913409
A_24_P79054	TGFB1	0.000329723	2.55573e-06	3.06569	1.61621	3.06569	up	-1.05746	-0.0806079	1.05746	down	-1.12334	-0.167795	1.12334	down	-3.44381	-1.78401	3.44381	down	-1.0623	-0.0871868	1.0623	down	-3.24185	-1.69682	3.24185	down	752.289	731.623	854.782	2681.55	-0.0604877	-0.147675	0.0201201	1.63633	737.128	767.45	728.012	735.233	863.399	846.164	2687.1	2675.99	-0.100984	-0.0199919	-0.132575	-0.162774	0.0202484	0.0199919
A_33_P3209591	AQP3	0.000329723	2.70096e-06	-1.31361	-0.393534	1.31361	down	13.5937	3.76487	13.5937	up	1.63743	0.711437	1.63743	up	2.15095	1.10497	2.15095	up	-8.30182	-3.05343	8.30182	down	17.8568	4.1584	17.8568	up	2895.41	360.653	228.899	178.423	3.4385	0.385071	-0.326366	-0.7199	2886.03	2904.78	374.573	346.732	228.136	229.662	172.344	184.502	3.42241	3.45459	0.463002	0.30714	-0.345592	-0.30714
A_33_P3249872	FBLN1	0.000329723	2.73568e-06	-1.08988	-0.124166	1.08988	down	1.74279	0.801403	1.74279	up	1.68035	0.748759	1.68035	up	1.83137	0.872925	1.83137	up	-1.03716	-0.0526438	1.03716	down	1.89943	0.925569	1.89943	up	4057.85	4042.62	2502.47	2349.39	0.43024	0.377596	-0.371163	-0.495329	4096.1	4019.6	4029.51	4055.72	2546.74	2458.2	2363.22	2335.56	0.432423	0.428056	0.395137	0.360054	-0.360054	-0.382271
A_33_P3315314	MT1H	0.000329723	2.7784e-06	1.28561	0.362449	1.28561	up	1.18742	0.247826	1.18742	up	-1.29116	-0.36867	1.29116	down	-1.65993	-0.73112	1.65993	down	-1.53315	-0.616496	1.53315	down	-1.08269	-0.114624	1.08269	down	55307.3	37282.6	50054.3	65868.1	0.126434	-0.490062	-0.121391	0.241058	56159.2	54455.3	36377	38188.2	50754.5	49354.1	67571.5	64164.8	0.137243	0.115626	-0.502893	-0.477231	-0.115626	-0.127157
A_33_P3335248	SDCCAG3	0.000329723	2.68143e-06	1.32955	0.410936	1.32955	up	1.08425	0.116701	1.08425	up	-1.21082	-0.27599	1.21082	down	-1.60985	-0.686926	1.60985	down	-1.31284	-0.392691	1.31284	down	-1.22624	-0.294236	1.22624	down	2134.24	1679.86	2115.64	2878.28	0.0529017	-0.339789	-0.0637989	0.347137	2152.72	2115.77	1661.59	1698.12	2154.32	2076.95	2915.93	2840.63	0.0539737	0.0518298	-0.333256	-0.346322	-0.0518298	-0.075768
A_33_P3418000	RELL1	0.000329723	2.72434e-06	1.78025	0.832076	1.78025	up	-1.86953	-0.902674	1.86953	down	-1.45915	-0.545128	1.45915	down	-2.59764	-1.3772	2.59764	down	1.28124	0.357546	1.28124	up	-3.32822	-1.73475	3.32822	down	88.7497	117.519	178.282	324.734	-0.635184	-0.277638	0.26749	1.09957	91.0734	86.4259	113.705	121.334	181.853	174.711	325.985	323.482	-0.608818	-0.66155	-0.302268	-0.253008	0.281972	0.253008
A_23_P118888	PAFAH1B1	0.000333457	2.82148e-06	1.95641	0.968207	1.95641	up	-1.33367	-0.415401	1.33367	down	-1.0469	-0.0661187	1.0469	down	-2.04816	-1.03433	2.04816	down	1.27393	0.349282	1.27393	up	-2.6092	-1.38361	2.6092	down	2285.38	3009.42	3276.02	6557.83	-0.384523	-0.0352411	0.0308776	0.999085	2285	2285.76	2930.49	3088.36	3334.33	3217.7	6562.22	6553.44	-0.396178	-0.372868	-0.0508719	-0.0196104	0.0421448	0.0196104
A_19_P00316745	LOC100506190	0.000336324	2.91684e-06	-1.94678	-0.961089	1.94678	down	-1.16218	-0.216837	1.16218	down	1.63035	0.705178	1.63035	up	3.17392	1.66627	3.17392	up	1.89476	0.922015	1.89476	up	1.67511	0.744252	1.67511	up	796.334	1559.26	994.547	522.807	-0.106925	0.81509	0.109912	-0.851177	804.415	788.253	1533.12	1585.41	1000.21	988.889	518.347	527.266	-0.103703	-0.110147	0.813116	0.817064	0.103703	0.116121
A_21_P0009686	XLOC_012981	0.000336324	2.95391e-06	-3.39845	-1.76488	3.39845	down	-1.01882	-0.0268974	1.01882	down	4.20356	2.07161	4.20356	up	14.2856	3.83649	14.2856	up	4.28267	2.09851	4.28267	up	3.33568	1.73798	3.33568	up	185.601	822.42	203.242	61.3473	-0.0190892	2.07942	0.00780821	-1.75707	183.774	187.427	779.581	865.259	207.291	199.192	65.7618	56.9327	-0.0447037	0.00652528	2.02642	2.13242	0.0221417	-0.00652528
A_23_P102109	TUBA4A	0.000336324	2.97739e-06	1.92031	0.941339	1.92031	up	-1.58965	-0.668711	1.58965	down	-1.31639	-0.39659	1.31639	down	-2.52788	-1.33793	2.52788	down	1.20758	0.272121	1.20758	up	-3.05262	-1.61005	3.05262	down	3877.19	4839.94	6622.59	13013.5	-0.480545	-0.208424	0.188167	1.12951	3974.11	3780.27	4656.72	5023.16	6744.6	6500.58	13200.5	12826.5	-0.455891	-0.505198	-0.240846	-0.176002	0.200332	0.176002
A_23_P111000	PSMB9	0.000336324	2.95451e-06	-3.31147	-1.72747	3.31147	down	-4.41414	-2.14213	4.41414	down	-1.54438	-0.627031	1.54438	down	2.1442	1.10044	2.1442	up	2.85819	1.5151	2.85819	up	-1.33298	-0.41466	1.33298	down	555.395	1640.49	2637.52	814.184	-0.976021	0.53908	1.16611	-0.561361	553.135	557.655	1614.92	1666.05	2761.42	2513.61	817.857	810.511	-0.993309	-0.958733	0.538813	0.539346	1.21952	1.1127
A_23_P113825	NACC2	0.000336324	2.98627e-06	2.01174	1.00845	2.01174	up	-1.33128	-0.412819	1.33128	down	-1.4136	-0.499372	1.4136	down	-2.8438	-1.50782	2.8438	down	-1.06183	-0.0865531	1.06183	down	-2.6782	-1.42126	2.6782	down	2106.21	2048.6	3012.34	6200.7	-0.216211	-0.302764	0.196608	1.20505	2177.75	2034.67	2024.42	2072.79	3080.01	2944.66	6295.8	6105.6	-0.178607	-0.253815	-0.297579	-0.30795	0.214608	0.178607
A_23_P129704	TERF2IP	0.000336324	2.90101e-06	1.71269	0.77626	1.71269	up	-1.07016	-0.0978212	1.07016	down	-1.17289	-0.230067	1.17289	down	-2.00879	-1.00633	2.00879	down	-1.096	-0.132246	1.096	down	-1.83284	-0.874081	1.83284	down	3391.58	3198.21	3900.59	6837.1	-0.0406518	-0.172898	0.0571694	0.833429	3399.02	3384.14	3135.07	3261.34	3872.6	3928.58	6943.02	6731.19	-0.0489039	-0.0323997	-0.179163	-0.166632	0.0323997	0.0819392
A_23_P416581	GNAZ	0.000336324	2.96317e-06	-3.22805	-1.69066	3.22805	down	-1.07157	-0.0997233	1.07157	down	2.09481	1.06682	2.09481	up	6.76214	2.75748	6.76214	up	2.24473	1.16654	2.24473	up	3.01245	1.59094	3.01245	up	2093.35	4851.5	2408.93	763.568	-0.0687323	1.09781	0.0309911	-1.65967	2180.06	2006.64	4889.32	4813.69	2450.76	2367.11	759.821	767.315	-0.0203557	-0.117109	1.13127	1.06434	0.0416265	0.0203557
A_24_P34155	RUNX1	0.000336324	2.88332e-06	4.92124	2.29902	4.92124	up	-1.74788	-0.805608	1.74788	down	-2.13246	-1.09252	2.13246	down	-10.4944	-3.39154	10.4944	down	-1.22003	-0.286912	1.22003	down	-8.60176	-3.10463	8.60176	down	62.2646	52.7962	116.977	589.253	-0.398025	-0.684936	0.407584	2.70661	62.5751	61.9542	55.3402	50.2522	119.264	114.691	606.428	572.079	-0.402249	-0.3938	-0.593147	-0.776726	0.421367	0.3938
A_32_P40288	TMEM200A	0.000336324	2.9253e-06	-1.0156	-0.0223351	1.0156	down	-6.12965	-2.6158	6.12965	down	-5.88619	-2.55734	5.88619	down	-5.79577	-2.535	5.79577	down	1.04136	0.0584693	1.04136	up	-6.03549	-2.59347	6.03549	down	294.451	316.583	1937.44	1954.32	-1.31784	-1.25937	1.29797	1.27563	280.457	308.444	308.729	324.437	1934.36	1940.52	2044.85	1863.78	-1.39787	-1.23781	-1.27295	-1.24579	1.28126	1.31468
A_33_P3311076	CYB5A	0.000336324	2.9672e-06	-1.06246	-0.0874071	1.06246	down	2.119	1.08339	2.119	up	1.33763	0.419675	1.33763	up	1.42117	0.507082	1.42117	up	-1.58415	-0.663711	1.58415	down	2.25135	1.17079	2.25135	up	3167.46	2066.85	1606.58	1547.27	0.877972	0.214262	-0.205414	-0.292821	3154.25	3180.66	2009.53	2124.16	1632.6	1580.56	1557.58	1536.97	0.86054	0.895404	0.196465	0.232058	-0.196465	-0.214363
A_33_P3334575		0.000336324	2.96842e-06	1.84664	0.8849	1.84664	up	-1.014	-0.0200591	1.014	down	-1.35707	-0.440494	1.35707	down	-2.50601	-1.32539	2.50601	down	-1.33833	-0.420435	1.33833	down	-1.87249	-0.904959	1.87249	down	5461.96	4215.43	5949.46	11243.5	-0.0200591	-0.440494	0	0.8849	5628.34	5295.58	4168.08	4262.77	6008.07	5890.84	11400.4	11086.7	0.0124841	-0.0526023	-0.43448	-0.446508	-0.000203609	0.000203609
A_33_P3368453	MICA	0.000336324	2.92604e-06	2.10854	1.07625	2.10854	up	-1.08985	-0.124136	1.08985	down	1.13349	0.180775	1.13349	up	-1.86022	-0.895472	1.86022	down	1.23534	0.304911	1.23534	up	-2.29801	-1.20038	2.29801	down	10563.1	13483.5	12370.5	26688.9	-0.215223	0.0896878	-0.0910869	0.985159	10805.9	10320.3	13182.4	13784.7	12591.9	12149.1	26854.4	26523.5	-0.193471	-0.236974	0.0796819	0.0996938	-0.0796819	-0.102492
A_23_P166087	RASSF2	0.00033763	3.01859e-06	-2.82607	-1.4988	2.82607	down	2.64281	1.40207	2.64281	up	1.6273	0.70248	1.6273	up	4.59886	2.20128	4.59886	up	-1.62405	-0.699595	1.62405	down	7.46878	2.90087	7.46878	up	1080.43	687.531	439.697	159.282	1.03267	0.333078	-0.369402	-1.8682	1062.38	1098.48	671.151	703.911	458.856	420.539	167.545	151.019	0.997149	1.0682	0.32092	0.345237	-0.32092	-0.417884
A_23_P72737	IFITM1	0.00033763	3.02138e-06	-6.99855	-2.80706	6.99855	down	-83.3564	-6.38122	83.3564	down	-2.16139	-1.11196	2.16139	down	3.23799	1.6951	3.23799	up	38.5661	5.26926	38.5661	up	-11.9105	-3.57416	11.9105	down	406.383	16185.7	36398	5344.13	-4.44277	0.826493	1.93845	-0.868606	386.029	426.737	16790.8	15580.6	38102.2	34693.7	5888.06	4800.19	-4.52651	-4.35903	0.902673	0.750313	1.99163	1.88527
A_23_P116640	OR51B2	0.00033806	3.11575e-06	1.27775	0.353602	1.27775	up	-5.4278	-2.44037	5.4278	down	-1.36463	-0.448506	1.36463	down	-1.74365	-0.802108	1.74365	down	3.9775	1.99186	3.9775	up	-6.93536	-2.79397	6.93536	down	31.7463	130.424	185.093	242.13	-2.21347	-0.221604	0.226902	0.580504	30.5053	32.9873	126.953	133.894	189.697	180.489	251.472	232.787	-2.28131	-2.14562	-0.237784	-0.205425	0.248379	0.205425
A_23_P200710	PIK3C2B	0.00033806	3.09134e-06	-2.0471	-1.03358	2.0471	down	1.46162	0.547565	1.46162	up	1.24974	0.321632	1.24974	up	2.55835	1.35521	2.55835	up	-1.16953	-0.225934	1.16953	down	2.99208	1.58115	2.99208	up	2128.04	1879.32	1564.25	782.064	0.391673	0.165739	-0.155893	-1.18947	2192.19	2063.9	1882.06	1876.59	1595.57	1532.94	801.785	762.344	0.423755	0.35959	0.190055	0.141423	-0.141423	-0.170363
A_23_P218770	RAC2	0.00033806	3.09504e-06	-1.10072	-0.138452	1.10072	down	-1.28487	-0.361623	1.28487	down	1.12071	0.164414	1.12071	up	1.23359	0.302866	1.23359	up	1.43997	0.526038	1.43997	up	-1.1673	-0.223171	1.1673	down	7084.84	10543.7	9783.29	9097.65	-0.294655	0.231383	0.0669684	-0.0714836	7084.19	7085.49	10342.3	10745.2	9886.79	9679.79	9314.65	8880.65	-0.306204	-0.283105	0.226033	0.236733	0.0678143	0.0661225
A_23_P69383	PARP9	0.00033806	3.13117e-06	-12.4207	-3.63468	12.4207	down	-7.90209	-2.98223	7.90209	down	-1.89969	-0.925764	1.89969	down	6.5383	2.70892	6.5383	up	4.15967	2.05647	4.15967	up	1.57183	0.652445	1.57183	up	165.23	709.46	1403.32	115.488	-1.06182	0.994646	1.92041	-1.71427	157.589	172.871	703.946	714.974	1471.91	1334.73	114.304	116.672	-1.14001	-0.983641	1.00565	0.983641	1.97657	1.86425
A_24_P378019	IRF7	0.00033806	3.12031e-06	-5.28616	-2.40222	5.28616	down	-9.78026	-3.28987	9.78026	down	-1.74956	-0.806993	1.74956	down	3.02142	1.59523	3.02142	up	5.59012	2.48288	5.59012	up	-1.85016	-0.887652	1.85016	down	1151.86	6653.23	12132	2343.43	-1.69719	0.785688	1.59268	-0.809539	1133.99	1169.73	6571	6735.47	12939.3	11324.7	2344.76	2342.1	-1.73099	-1.66339	0.790073	0.781302	1.6744	1.51096
A_24_P945113	ACVRL1	0.00033806	3.07019e-06	-2.62588	-1.3928	2.62588	down	1.73414	0.794218	1.73414	up	2.40997	1.26901	2.40997	up	6.32829	2.66181	6.32829	up	1.38972	0.474796	1.38972	up	4.55364	2.18702	4.55364	up	195.461	280.533	121.087	47.1974	0.417807	0.892603	-0.376411	-1.76921	188.124	202.799	275.461	285.606	124.328	117.846	48.7233	45.6715	0.352206	0.483408	0.888733	0.896473	-0.352206	-0.400616
A_33_P3285299	GPRIN2	0.00033806	3.0655e-06	-5.74086	-2.52127	5.74086	down	1.33466	0.416471	1.33466	up	1.01515	0.0216951	1.01515	up	5.82784	2.54296	5.82784	up	-1.31474	-0.394776	1.31474	down	7.66209	2.93774	7.66209	up	157.152	123.488	126.594	22.5676	0.407083	0.0123069	-0.00938821	-2.53065	153.17	161.134	125.439	121.537	131.55	121.638	23.484	21.6512	0.359104	0.455063	0.0573196	-0.0327058	0.0327058	-0.0514822
A_33_P3297888	CCDC125	0.00033806	3.07982e-06	-1.45136	-0.537401	1.45136	down	-1.04609	-0.0650096	1.04609	down	-1.18854	-0.24919	1.18854	down	1.22113	0.288211	1.22113	up	-1.13617	-0.18418	1.13617	down	1.38741	0.472392	1.38741	up	1431.61	1302.18	1609.36	1135.01	0.0902286	-0.0939517	0.155238	-0.382163	1442.58	1420.64	1278.44	1325.92	1609.55	1609.17	1159.31	1110.72	0.08987	0.0905871	-0.0980334	-0.08987	0.140991	0.169486
A_33_P3338928	DAB2	0.00033806	3.10832e-06	-1.84825	-0.886157	1.84825	down	1.90055	0.92642	1.90055	up	1.20553	0.269665	1.20553	up	2.22811	1.15582	2.22811	up	-1.57653	-0.656755	1.57653	down	3.51269	1.81258	3.51269	up	501.179	328.508	283.391	156.976	0.80075	0.143995	-0.12567	-1.01183	500.384	501.974	332.082	324.935	282.375	284.407	161.568	152.383	0.787044	0.814456	0.181907	0.106083	-0.145258	-0.106083
A_23_P101013	TMC6	0.000343619	3.21855e-06	-1.64895	-0.721552	1.64895	down	1.07035	0.0980802	1.07035	up	1.44919	0.535248	1.44919	up	2.38965	1.2568	2.38965	up	1.35394	0.437168	1.35394	up	1.76496	0.819632	1.76496	up	951.987	1332.38	955.895	593.56	0.0548854	0.492053	-0.0431948	-0.764747	949.238	954.736	1295.5	1369.25	968.026	943.764	614.679	572.441	0.0393019	0.0704689	0.474332	0.509775	-0.0393019	-0.0470877
A_23_P121716	ANXA3	0.000343619	3.20711e-06	1.3536	0.436806	1.3536	up	-2.77777	-1.47393	2.77777	down	1.59862	0.676831	1.59862	up	1.18101	0.240026	1.18101	up	4.44061	2.15076	4.44061	up	-3.76	-1.91073	3.76	down	4461.4	20464.4	13317.6	18443.1	-1.71245	0.438312	-0.23852	0.198286	4580.02	4342.79	20340.8	20588.1	12977.9	13657.3	18674.1	18212.1	-1.6855	-1.7394	0.451814	0.424809	-0.289742	-0.187297
A_33_P3308332	PLEKHB1	0.000343619	3.21209e-06	-2.16015	-1.11113	2.16015	down	1.24293	0.313743	1.24293	up	1.88059	0.911183	1.88059	up	4.06235	2.02231	4.06235	up	1.51303	0.59744	1.51303	up	2.68491	1.42487	2.68491	up	4800.57	7505.61	4151.99	1966.12	0.159415	0.756855	-0.154328	-1.26546	4728.68	4872.46	7377.47	7633.75	4273.84	4030.14	1963.61	1968.63	0.126392	0.192438	0.75444	0.75927	-0.126392	-0.182263
A_23_P155890	NAA11	0.000344977	3.24799e-06	1.7702	0.823913	1.7702	up	1.10786	0.147771	1.10786	up	-1.08531	-0.118104	1.08531	down	-1.92121	-0.942018	1.92121	down	-1.20237	-0.265876	1.20237	down	-1.59786	-0.676142	1.59786	down	1371.6	1178.89	1330.55	2410.26	0.079546	-0.18633	-0.0682254	0.755688	1369.46	1373.74	1160.4	1197.39	1341.68	1319.41	2421.1	2399.43	0.0658779	0.093214	-0.186745	-0.185915	-0.0705729	-0.0658779
A_23_P214267	GPR110	0.000344977	3.26916e-06	-3.40364	-1.76708	3.40364	down	-1.9	-0.925998	1.9	down	2.94013	1.55588	2.94013	up	10.0071	3.32296	10.0071	up	5.58623	2.48188	5.58623	up	1.79139	0.841083	1.79139	up	1385.2	7994.11	2827.31	851.737	-0.464972	2.0169	0.461026	-1.30605	1424.97	1345.43	8152.99	7835.23	2804.47	2850.14	905.53	797.944	-0.434957	-0.494988	2.0678	1.96601	0.434957	0.487095
A_23_P214678	CUTA	0.000344977	3.26645e-06	-1.38596	-0.470888	1.38596	down	1.01661	0.0237641	1.01661	up	-1.03786	-0.0536141	1.03786	down	1.3354	0.417274	1.3354	up	-1.0551	-0.0773783	1.0551	down	1.40898	0.494652	1.40898	up	58248.7	57052.4	61575.6	45474.8	0.054028	-0.0233502	0.0302639	-0.440624	58201.6	58295.9	56193	57911.7	61875.1	61276.2	46428.3	44521.4	0.0414433	0.0666127	-0.0228639	-0.0238366	0.0228639	0.0376639
A_23_P218646	TNFRSF6B	0.000344977	3.35859e-06	-3.27422	-1.71115	3.27422	down	-5.53675	-2.46904	5.53675	down	2.56901	1.36121	2.56901	up	8.4115	3.07236	8.4115	up	14.224	3.83025	14.224	up	-1.69102	-0.75789	1.69102	down	151.266	2223.13	901.675	281.534	-1.57768	2.25257	0.891355	-0.819794	152.988	149.543	2219.17	2227.09	846.592	956.757	293.267	269.802	-1.57268	-1.58269	2.27222	2.23292	0.788695	0.994016
A_23_P258088	PACSIN1	0.000344977	3.3181e-06	-2.33749	-1.22496	2.33749	down	2.88066	1.5264	2.88066	up	-3.03037	-1.5995	3.03037	down	-1.29642	-0.374534	1.29642	down	-8.72948	-3.1259	8.72948	down	6.73352	2.75136	6.73352	up	1699.27	201.176	634.696	277.613	2.13446	-0.991435	0.608061	-0.616901	1717.35	1681.19	196.939	205.414	666.594	602.799	270.316	284.91	2.13839	2.13053	-0.99961	-0.98326	0.666209	0.549913
A_23_P518	VTCN1	0.000344977	3.35755e-06	1.05532	0.0776861	1.05532	up	3.40289	1.76676	3.40289	up	108.367	6.75978	108.367	up	102.686	6.68209	102.686	up	31.8455	4.99302	31.8455	up	3.2245	1.68908	3.2245	up	17.4374	572.248	5.49371	5.95559	0.812131	5.80515	-0.95463	-0.876944	18.7446	16.1302	580.641	563.855	5.33371	5.65371	5.40936	6.50183	0.909071	0.715192	5.84853	5.76177	-1.01108	-0.898183
A_23_P67992	C1D	0.000344977	3.35232e-06	1.40601	0.491604	1.40601	up	-1.28507	-0.361852	1.28507	down	1.06748	0.0942092	1.06748	up	-1.31713	-0.397395	1.31713	down	1.37179	0.456061	1.37179	up	-1.80682	-0.853456	1.80682	down	1811.69	2567.91	2501.91	3599.58	-0.414161	0.0418997	-0.0523095	0.439294	1846.5	1776.89	2526.98	2608.83	2546.31	2457.52	3646.82	3552.35	-0.397856	-0.430466	0.041122	0.0426774	-0.041122	-0.0634971
A_24_P137434	DCBLD2	0.000344977	3.27981e-06	1.18157	0.240709	1.18157	up	2.55166	1.35143	2.55166	up	1.61058	0.687581	1.61058	up	1.36308	0.446872	1.36308	up	-1.58431	-0.663854	1.58431	down	2.15954	1.11073	2.15954	up	33400.4	21787.2	14067.4	17023.6	0.873414	0.20956	-0.478021	-0.237312	33184	33616.8	21403	22171.3	14214.1	13920.7	17731.5	16315.6	0.85265	0.894178	0.20634	0.21278	-0.47739	-0.478651
A_24_P181585	LRRC59	0.000344977	3.3634e-06	1.66648	0.736804	1.66648	up	-1.06082	-0.0851736	1.06082	down	-1.25755	-0.330619	1.25755	down	-2.09569	-1.06742	2.09569	down	-1.18546	-0.245446	1.18546	down	-1.76783	-0.821977	1.76783	down	18488.2	16114.4	21081.3	35944.3	-0.0353556	-0.280801	0.049818	0.786622	18695.9	18280.5	16059.3	16169.6	21573.1	20589.4	36355.1	35533.5	-0.0305676	-0.0401435	-0.263521	-0.298082	0.0690684	0.0305676
A_33_P3311403	MRVI1	0.000344977	3.32706e-06	-3.0433	-1.60564	3.0433	down	-3.57365	-1.8374	3.57365	down	-1.08099	-0.112352	1.08099	down	2.81529	1.49328	2.81529	up	3.30591	1.72505	3.30591	up	-1.17427	-0.231764	1.17427	down	428.894	1465.05	1647.51	554.798	-1.00156	0.723486	0.835838	-0.769797	434.38	423.408	1452.53	1477.57	1687.89	1607.13	587.544	522.051	-0.994525	-1.0086	0.733372	0.7136	0.85679	0.814886
A_33_P3424511	OR51I1	0.000344977	3.32501e-06	1.15131	0.203273	1.15131	up	-5.34593	-2.41844	5.34593	down	-1.89881	-0.925097	1.89881	down	-2.18612	-1.12837	2.18612	down	2.81541	1.49334	2.81541	up	-6.1548	-2.62171	6.1548	down	42.4106	123.227	243.426	286.709	-1.95738	-0.464039	0.461058	0.664331	44.5272	40.294	123.477	122.977	249.597	237.255	286.495	286.924	-1.89674	-2.01803	-0.438895	-0.489183	0.483222	0.438895
A_23_P153286	ZNF234	0.000346705	3.39232e-06	1.08318	0.115272	1.08318	up	30.5473	4.93297	30.5473	up	1.14757	0.198588	1.14757	up	1.05945	0.0833158	1.05945	up	-26.619	-4.73438	26.619	down	28.2015	4.8177	28.2015	up	155.067	6.02	5.4549	6.0654	4.73438	0	-0.198588	-0.0833158	157.575	152.559	6.14549	5.89451	5.51413	5.39568	5.58364	6.54715	4.74631	4.72246	0.0522971	-0.0522971	-0.197341	-0.199835
A_33_P3403117	NR2F1	0.000349088	3.4278e-06	-3.1547	-1.6575	3.1547	down	-6.19131	-2.63025	6.19131	down	-5.01504	-2.32626	5.01504	down	-1.5897	-0.668758	1.5897	down	1.23455	0.303985	1.23455	up	-1.96257	-0.972743	1.96257	down	4884.9	6231.55	32548.1	10550.9	-0.640424	-0.336439	1.98982	0.332319	4912	4857.81	6268.05	6195.06	34289.7	30806.5	10957.4	10144.5	-0.64384	-0.637008	-0.305771	-0.367107	2.05267	1.92697
A_23_P27013	HOXB9	0.000351184	3.4606e-06	1.57709	0.657264	1.57709	up	-2.32191	-1.21531	2.32191	down	-1.88996	-0.918354	1.88996	down	-2.98063	-1.57562	2.98063	down	1.22855	0.296958	1.22855	up	-3.66186	-1.87258	3.66186	down	1110.76	1410.36	2771.47	4472.54	-0.746974	-0.450016	0.468338	1.1256	1130.57	1090.96	1372.88	1447.83	2733	2809.94	4448.61	4496.47	-0.732665	-0.761284	-0.46614	-0.433893	0.433893	0.502782
A_23_P161237	GBF1	0.000352738	3.50411e-06	1.1788	0.237319	1.1788	up	-1.15482	-0.207666	1.15482	down	-1.44585	-0.531913	1.44585	down	-1.70436	-0.769233	1.70436	down	-1.25201	-0.324247	1.25201	down	-1.3613	-0.444985	1.3613	down	3602.64	2973.64	4470.96	5395.62	-0.105947	-0.430194	0.101719	0.339038	3654.56	3550.73	2913.5	3033.77	4531.58	4410.34	5566.19	5225.05	-0.0965729	-0.115321	-0.437154	-0.423235	0.106865	0.0965729
A_23_P354827		0.000352738	3.51276e-06	1.09636	0.132718	1.09636	up	40.5634	5.34211	40.5634	up	1.12093	0.164696	1.12093	up	1.02241	0.0319777	1.02241	up	-36.1873	-5.17741	36.1873	down	36.9983	5.20939	36.9983	up	176.007	5.02617	4.66303	5.25305	5.17741	-2.38419e-07	-0.164696	-0.0319779	174.292	177.723	5.1045	4.94785	4.70925	4.6168	4.77715	5.72894	5.15193	5.20289	0.0447035	-0.044704	-0.16481	-0.164582
A_23_P69188	DPH3	0.000352738	3.4909e-06	1.68121	0.7495	1.68121	up	-1.40116	-0.486625	1.40116	down	-1.42757	-0.513558	1.42757	down	-2.40004	-1.26306	2.40004	down	-1.01884	-0.0269337	1.01884	down	-2.35565	-1.23612	2.35565	down	2947.34	2989.23	4437.88	7635.23	-0.248337	-0.275271	0.238287	0.987787	2923.06	2971.63	2960.06	3018.41	4441.46	4434.31	7654.57	7615.9	-0.271641	-0.225033	-0.267132	-0.28341	0.225033	0.251542
A_23_P127948	ADM	0.000353052	3.54047e-06	-1.88519	-0.914712	1.88519	down	-1.06539	-0.091382	1.06539	down	-1.26155	-0.335199	1.26155	down	1.49434	0.579513	1.49434	up	-1.18412	-0.243817	1.18412	down	1.76948	0.823329	1.76948	up	4677.7	4081.4	5354.95	2907.46	0.117722	-0.126095	0.209104	-0.705608	4754.16	4601.24	4076.65	4086.16	5366.37	5343.52	2967.11	2847.8	0.129886	0.105557	-0.105557	-0.146634	0.197764	0.220443
A_33_P3246833	IL1RN	0.000353052	3.53518e-06	-2.60811	-1.383	2.60811	down	-1.09534	-0.13138	1.09534	down	2.98354	1.57702	2.98354	up	7.78138	2.96003	7.78138	up	3.26799	1.7084	3.26799	up	2.38109	1.25162	2.38109	up	169.155	571.655	199.103	78.1105	-0.0685735	1.63983	0.0628068	-1.3202	175.266	163.045	541.131	602.179	205.913	192.292	80.4116	75.8095	-0.0278554	-0.109292	1.58494	1.69472	0.0977583	0.0278554
A_23_P252783	SLC2A8	0.000353605	3.57065e-06	1.07047	0.0982494	1.07047	up	1.62478	0.70024	1.62478	up	1.17306	0.230274	1.17306	up	1.09583	0.132025	1.09583	up	-1.38508	-0.469966	1.38508	down	1.51781	0.601991	1.51781	up	4403.72	3285.16	2912.43	3190.66	0.533231	0.0632653	-0.167009	-0.0687594	4465.77	4341.66	3251.52	3318.79	2921.73	2903.14	3226.3	3155.02	0.542144	0.524319	0.0707121	0.0558186	-0.176823	-0.157195
A_23_P66158	C16orf88	0.000353605	3.56805e-06	-1.45269	-0.538727	1.45269	down	1.35486	0.438142	1.35486	up	1.01011	0.0145183	1.01011	up	1.46738	0.553245	1.46738	up	-1.34129	-0.423624	1.34129	down	1.96819	0.976869	1.96819	up	2905.63	2238.74	2305.49	1623.69	0.423624	0	-0.0145183	-0.553245	2921.09	2890.16	2200.89	2276.58	2366.42	2244.55	1646.16	1601.22	0.419885	0.427363	-0.00217056	0.00217056	0.00920296	-0.0382395
A_23_P102000	CXCR4	0.000354217	3.58917e-06	8.41539	3.07303	8.41539	up	-1.38495	-0.469834	1.38495	down	-1.06042	-0.0846374	1.06042	down	-8.92385	-3.15767	8.92385	down	1.30604	0.385197	1.30604	up	-11.6549	-3.54286	11.6549	down	33.2904	44.9294	49.6032	426.759	-0.405087	-0.0198903	0.0647471	3.13778	33.3369	33.2438	45.4149	44.4438	47.2583	51.948	419.555	433.963	-0.414488	-0.395687	0.0179207	-0.0577013	-0.0179207	0.147415
A_23_P335039	ZNF721	0.0003557	3.61854e-06	1.82502	0.86791	1.82502	up	1.09341	0.12884	1.09341	up	-1.36388	-0.447714	1.36388	down	-2.4891	-1.31562	2.4891	down	-1.49128	-0.576554	1.49128	down	-1.6691	-0.73907	1.6691	down	1318.14	913.647	1295.65	2421.6	0.0671134	-0.50944	-0.0617266	0.806184	1319.25	1317.04	890.072	937.222	1312.93	1278.37	2520.46	2322.74	0.0569057	0.0773211	-0.524456	-0.494425	-0.0569057	-0.0665474
A_24_P10657	SLC44A2	0.0003557	3.62895e-06	-1.14658	-0.197333	1.14658	down	1.34802	0.430847	1.34802	up	1.35383	0.437042	1.35383	up	1.55227	0.634375	1.55227	up	1.0043	0.00619555	1.0043	up	1.54561	0.62818	1.54561	up	2075.61	2154.14	1655.03	1477.21	0.208459	0.214655	-0.222387	-0.41972	2099.12	2052.1	2118.24	2190.04	1693.19	1616.87	1513.39	1441.02	0.213382	0.203537	0.212831	0.216479	-0.203537	-0.241238
A_23_P121956	THG1L	0.000356681	3.65139e-06	1.80654	0.853233	1.80654	up	-1.01198	-0.0171847	1.01198	down	-1.07679	-0.106734	1.07679	down	-1.94526	-0.959967	1.94526	down	-1.06404	-0.0895491	1.06404	down	-1.82819	-0.870418	1.82819	down	1278.62	1241.69	1390.56	2570.74	-0.00788355	-0.0974326	0.00930119	0.862534	1284.67	1272.57	1237.81	1245.57	1398.66	1382.45	2583.59	2557.89	-0.0124731	-0.00329399	-0.0797214	-0.115144	0.00329399	0.0153084
A_21_P0000015	PARP9	0.000356719	3.93652e-06	-8.3523	-3.06217	8.3523	down	-4.78799	-2.25942	4.78799	down	-1.78998	-0.839941	1.78998	down	4.66615	2.22223	4.66615	up	2.67489	1.41948	2.67489	up	1.74443	0.802753	1.74443	up	195.033	539.062	1005.68	123.044	-0.706351	0.713128	1.55307	-1.5091	193.855	196.211	540.814	537.309	1071.61	939.744	127.759	118.329	-0.726483	-0.686219	0.740037	0.686219	1.63337	1.47276
A_21_P0000500	SNORD86	0.000356719	3.81483e-06	-1.04856	-0.0684032	1.04856	down	1.15428	0.206993	1.15428	up	-1.52782	-0.611479	1.52782	down	-1.45708	-0.543076	1.45708	down	-1.76354	-0.818472	1.76354	down	1.21033	0.275396	1.21033	up	6482.14	3798.62	6035.54	5890.68	0.247173	-0.571299	0.0401797	-0.0282235	6586.31	6377.97	3710.41	3886.83	6161.06	5910.02	6024.14	5757.22	0.258942	0.235404	-0.582589	-0.56001	0.0557704	0.0245891
A_23_P114656	HDAC1	0.000356719	3.97597e-06	-1.24105	-0.311557	1.24105	down	1.03286	0.0466447	1.03286	up	1.21345	0.279109	1.21345	up	1.50594	0.590667	1.50594	up	1.17484	0.232465	1.17484	up	1.28183	0.358202	1.28183	up	27449.2	33323.5	28561.4	23550.1	0.0221944	0.254659	-0.0244503	-0.336008	27752.7	27145.8	32884.2	33762.9	28981.2	28141.6	23804.5	23295.7	0.0267277	0.0176611	0.257854	0.251464	-0.0176611	-0.0312395
A_23_P128166	RAB21	0.000356719	3.73592e-06	2.24607	1.1674	2.24607	up	1.08093	0.112267	1.08093	up	-1.03473	-0.0492544	1.03473	down	-2.32407	-1.21665	2.32407	down	-1.11847	-0.161521	1.11847	down	-2.07791	-1.05513	2.07791	down	5405.07	4991.13	5371.15	12349.3	0.0722432	-0.0892782	-0.0400238	1.12738	5578.57	5231.57	4952.61	5029.65	5414.82	5327.48	12666.6	12031.9	0.107151	0.0373359	-0.0781941	-0.100362	-0.0427117	-0.0373359
A_23_P12911	C11orf24	0.000356719	3.99957e-06	1.94674	0.961057	1.94674	up	-1.3834	-0.468216	1.3834	down	-1.47587	-0.561561	1.47587	down	-2.87312	-1.52262	2.87312	down	-1.06684	-0.0933452	1.06684	down	-2.69311	-1.42927	2.69311	down	4019.58	3890.86	5971.76	11900.6	-0.246517	-0.339862	0.221699	1.18276	4168.25	3870.91	3844.71	3937.01	5960.45	5983.07	12198.6	11602.5	-0.204549	-0.288485	-0.334757	-0.344967	0.204549	0.238848
A_23_P129801	RAB40B	0.000356719	3.67071e-06	-1.92927	-0.948059	1.92927	down	1.45077	0.536818	1.45077	up	1.39685	0.482179	1.39685	up	2.69491	1.43024	2.69491	up	-1.0386	-0.0546393	1.0386	down	2.79893	1.48488	2.79893	up	1202.35	1196.28	890.536	472.347	0.298963	0.244323	-0.237856	-1.18591	1179.29	1225.4	1170.58	1221.98	900.86	880.212	475.497	469.197	0.259879	0.338046	0.235547	0.253099	-0.235547	-0.240165
A_23_P165691	PSMD14	0.000356719	3.87429e-06	1.43329	0.519327	1.43329	up	-1.40429	-0.489842	1.40429	down	-1.14649	-0.197227	1.14649	down	-1.64325	-0.716554	1.64325	down	1.22486	0.292615	1.22486	up	-2.01275	-1.00917	2.01275	down	16889.8	21372.1	25487.7	37382.4	-0.387468	-0.0948534	0.102374	0.621701	17276.6	16502.9	21161.4	21582.8	26016.5	24959	38066.9	36697.8	-0.365833	-0.409103	-0.0868578	-0.102849	0.11789	0.0868578
A_23_P169934	RILPL1	0.000356719	3.84807e-06	-1.97793	-0.983991	1.97793	down	1.0051	0.00734568	1.0051	up	-1.0388	-0.0549221	1.0388	down	1.90405	0.929069	1.90405	up	-1.04411	-0.0622678	1.04411	down	1.98803	0.991337	1.98803	up	516.193	511.162	551.924	285.673	0.0222855	-0.0399823	0.0149398	-0.969051	518.793	513.592	493.29	529.034	556.215	547.633	294.131	277.214	0.0181365	0.0264344	-0.0682254	-0.0117393	0.0117393	0.0181403
A_23_P208389	AXL	0.000356719	3.89028e-06	-1.01872	-0.0267644	1.01872	down	-1.44661	-0.532677	1.44661	down	-1.1458	-0.196359	1.1458	down	-1.12474	-0.169594	1.12474	down	1.26253	0.336318	1.26253	up	-1.42002	-0.505912	1.42002	down	2456.74	3205.12	3819.26	3836.87	-0.420253	-0.0839348	0.112424	0.0856595	2471.42	2442.07	3175.11	3235.12	3835.7	3802.81	3886.39	3787.35	-0.423053	-0.417452	-0.0752225	-0.0926471	0.104218	0.12063
A_23_P213678	PAM	0.000356719	3.94358e-06	-1.04283	-0.0605102	1.04283	down	1.28872	0.365942	1.28872	up	-1.27111	-0.34609	1.27111	down	-1.2189	-0.28558	1.2189	down	-1.63811	-0.712032	1.63811	down	1.34392	0.426452	1.34392	up	21251.7	13404.8	17718.8	17391.2	0.394657	-0.317375	0.0287151	-0.031795	21693.3	20810.2	13160.4	13649.2	17900.3	17537.3	17782.9	16999.5	0.41322	0.376093	-0.321461	-0.313289	0.0290761	0.0283542
A_23_P215132	WDR91	0.000356719	3.90853e-06	1.10661	0.146143	1.10661	up	1.16933	0.225687	1.16933	up	-1.1928	-0.254358	1.1928	down	-1.31997	-0.400501	1.31997	down	-1.39479	-0.480044	1.39479	down	1.05668	0.0795436	1.05668	up	693.281	513.594	637.148	721.645	0.151092	-0.328953	-0.074595	0.071548	703.864	682.699	506.818	520.371	646.722	627.574	738.286	705.005	0.161697	0.140486	-0.32577	-0.332135	-0.0673323	-0.0818577
A_23_P310274	PRSS2	0.000356719	3.89344e-06	-1.74351	-0.801991	1.74351	down	1.50676	0.591445	1.50676	up	1.21692	0.28324	1.21692	up	2.12172	1.08523	2.12172	up	-1.23817	-0.308205	1.23817	down	2.62704	1.39344	2.62704	up	8874.19	7406.05	6329.31	3714.96	0.447152	0.138947	-0.144293	-0.946284	8842.92	8905.46	7359.31	7452.8	6311.58	6347.04	3718.69	3711.24	0.430652	0.463653	0.15206	0.125834	-0.162751	-0.125834
A_23_P32233	KLF4	0.000356719	3.81277e-06	-1.62459	-0.700078	1.62459	down	1.77741	0.82978	1.77741	up	-1.19646	-0.258769	1.19646	down	1.35783	0.441308	1.35783	up	-2.1266	-1.08855	2.1266	down	2.88757	1.52986	2.88757	up	856.787	416.253	518.015	326.294	0.953664	-0.134886	0.123884	-0.576194	842.332	871.243	415.11	417.397	525.796	510.235	330.51	322.078	0.917903	0.989425	-0.11663	-0.153142	0.131138	0.11663
A_23_P35609	UROS	0.000356719	3.68336e-06	-1.61046	-0.687469	1.61046	down	1.17956	0.238248	1.17956	up	1.21228	0.277726	1.21228	up	1.95233	0.965194	1.95233	up	1.02774	0.0394778	1.02774	up	1.89963	0.925716	1.89963	up	2335.09	2479.68	2128	1351.88	0.110489	0.149967	-0.127759	-0.815227	2363.3	2306.88	2464.31	2495.05	2183.6	2072.4	1370.39	1333.37	0.116504	0.104474	0.163243	0.13669	-0.104474	-0.151044
A_23_P53137	HBG1	0.000356719	3.75194e-06	-1.74691	-0.804808	1.74691	down	-4.17358	-2.06128	4.17358	down	-1.10042	-0.13805	1.10042	down	1.5875	0.666758	1.5875	up	3.79272	1.92323	3.79272	up	-2.38912	-1.25648	2.38912	down	291.969	1144.62	1309.51	767.297	-1.56098	0.362258	0.500308	-0.3045	294.067	289.871	1175.11	1114.14	1314.47	1304.54	784.288	750.307	-1.56203	-1.55993	0.42291	0.301606	0.491361	0.509255
A_23_P6935	CD47	0.000356719	3.7188e-06	1.54006	0.622988	1.54006	up	-1.06222	-0.0870857	1.06222	down	-1.03585	-0.050818	1.03585	down	-1.59528	-0.673806	1.59528	down	1.02546	0.0362678	1.02546	up	-1.63589	-0.710074	1.63589	down	2525.79	2677.52	2883.28	4544.68	-0.0701137	-0.0338459	0.0169721	0.63996	2540.39	2511.18	2597.48	2757.56	2904	2862.56	4623.87	4465.48	-0.0731873	-0.06704	-0.0547671	-0.0129247	0.0129247	0.0210195
A_23_P84565	POLR3D	0.000356719	3.97898e-06	2.06659	1.04725	2.06659	up	-1.29278	-0.370478	1.29278	down	-1.03949	-0.0558748	1.03949	down	-2.1482	-1.10313	2.1482	down	1.24367	0.314603	1.24367	up	-2.67165	-1.41773	2.67165	down	460.017	591.347	639.225	1352.82	-0.342024	-0.027421	0.0284538	1.07571	464.06	455.973	575.809	606.886	653.025	625.426	1411.65	1294	-0.340759	-0.343288	-0.0431204	-0.0117216	0.045186	0.0117216
A_23_P97584	DNTTIP2	0.000356719	3.98916e-06	1.73455	0.794558	1.73455	up	-1.02498	-0.0355916	1.02498	down	-1.16595	-0.221502	1.16595	down	-2.02239	-1.01606	2.02239	down	-1.13753	-0.185911	1.13753	down	-1.77787	-0.83015	1.77787	down	8236.64	7481.46	9071.52	16113.1	-0.0175052	-0.203416	0.0180864	0.812645	8368.02	8105.24	7400.42	7562.5	9085.6	9057.45	16702.7	15523.6	-0.00590706	-0.0291033	-0.196826	-0.210006	0.00590706	0.0302658
A_24_P173823	PBX1	0.000356719	3.79374e-06	-3.17665	-1.66751	3.17665	down	-1.33011	-0.41155	1.33011	down	1.38763	0.472628	1.38763	up	4.40804	2.14014	4.40804	up	1.84571	0.884177	1.84571	up	2.38826	1.25596	2.38826	up	7139.03	13614.6	10204.1	3289.47	-0.19559	0.688588	0.21596	-1.45155	7259.32	7018.75	13778.3	13450.9	10070.8	10337.4	3418.69	3160.26	-0.182697	-0.208482	0.728153	0.649023	0.182697	0.249223
A_24_P262201	SULT1A4	0.000356719	3.9979e-06	-1.87682	-0.908293	1.87682	down	1.46559	0.551484	1.46559	up	1.6796	0.748114	1.6796	up	3.1523	1.65641	3.1523	up	1.14602	0.19663	1.14602	up	2.75066	1.45978	2.75066	up	7152.87	8470.44	5245.35	2860.22	0.270193	0.466824	-0.281291	-1.18958	7067.6	7238.13	8364.86	8576.01	5153.39	5337.31	2918.93	2801.5	0.241578	0.298809	0.47106	0.462587	-0.321003	-0.241578
A_24_P88696	SCG2	0.000356719	3.79034e-06	-1.82133	-0.864991	1.82133	down	3.34738	1.74303	3.34738	up	3.27673	1.71226	3.27673	up	5.968	2.57725	5.968	up	-1.02156	-0.0307784	1.02156	down	6.09668	2.60802	6.09668	up	483.271	488.87	155.189	87.1669	0.885803	0.855025	-0.85723	-1.72222	476.621	489.921	498.146	479.595	151.169	159.209	86.9569	87.377	0.854533	0.917073	0.904618	0.805432	-0.909029	-0.805432
A_24_P9090	HNRPDL	0.000356719	3.97914e-06	-1.00254	-0.00366259	1.00254	down	1.66035	0.731483	1.66035	up	-1.03059	-0.0434737	1.03059	down	-1.02798	-0.0398111	1.02798	down	-1.71114	-0.774957	1.71114	down	1.66457	0.735146	1.66457	up	3626.05	2189.63	2346.87	2396.7	0.733129	-0.0418282	0.00164557	-0.00201702	3658.84	3593.25	2174.82	2204.44	2346.09	2347.64	2470.31	2323.09	0.734759	0.731499	-0.0293689	-0.0542874	-0.013248	0.0165391
A_32_P204676	FABP5	0.000356719	3.72476e-06	1.88452	0.914197	1.88452	up	1.12169	0.165676	1.12169	up	-1.28062	-0.356841	1.28062	down	-2.41335	-1.27104	2.41335	down	-1.43646	-0.522516	1.43646	down	-1.68007	-0.748521	1.68007	down	13405.2	9644.71	12845.6	24765.8	0.0770769	-0.445439	-0.0885987	0.825598	13598.9	13211.4	9413.66	9875.75	13160.5	12530.7	24868.2	24663.4	0.0865111	0.0676427	-0.457788	-0.433091	-0.0676427	-0.109555
A_32_P211248	LOC100131138	0.000356719	3.81803e-06	-1.87963	-0.910449	1.87963	down	-14.7227	-3.87997	14.7227	down	-4.47062	-2.16047	4.47062	down	-2.37846	-1.25002	2.37846	down	3.29322	1.7195	3.29322	up	-7.83277	-2.96952	7.83277	down	97.5951	331.551	1540.99	838.882	-2.36644	-0.646943	1.51353	0.603082	104.01	91.1799	341.887	321.215	1565.12	1516.86	842.202	835.561	-2.28289	-2.44999	-0.579735	-0.71415	1.5217	1.50536
A_32_P58425	PHF13	0.000356719	3.99459e-06	1.42773	0.51372	1.42773	up	-1.0554	-0.077786	1.0554	down	1.01987	0.0283861	1.01987	up	-1.39991	-0.485333	1.39991	down	1.07637	0.106172	1.07637	up	-1.50682	-0.591506	1.50682	down	2643.51	2940.81	2998.3	4381.11	-0.0912252	0.0149469	-0.0134392	0.50028	2641.55	2645.47	2879.45	3002.17	3015	2981.59	4446.18	4316.04	-0.103714	-0.0787358	0.00705957	0.0228343	-0.0198188	-0.00705957
A_33_P3266530	DUS1L	0.000356719	3.87709e-06	1.87495	0.906851	1.87495	up	1.33468	0.416493	1.33468	up	-1.02415	-0.03442	1.02415	down	-1.92022	-0.941271	1.92022	down	-1.36691	-0.450913	1.36691	down	-1.40479	-0.490358	1.40479	down	19196.1	14516.9	15456.4	29657.9	0.2078	-0.243113	-0.208693	0.698159	19196	19196.3	14112.5	14921.4	15478.9	15434	29942.2	29373.6	0.196371	0.21923	-0.261101	-0.225124	-0.221015	-0.196371
A_33_P3373358	GJC1	0.000356719	3.73214e-06	-1.02678	-0.0381303	1.02678	down	-1.24892	-0.320686	1.24892	down	-1.14218	-0.191791	1.14218	down	-1.11239	-0.15366	1.11239	down	1.09346	0.128896	1.09346	up	-1.21635	-0.282556	1.21635	down	6011.9	6793.37	8069.29	8042.48	-0.202641	-0.0737457	0.118045	0.0799146	6069.85	5953.96	6679.81	6906.92	8173.24	7965.34	8159.48	7925.48	-0.200153	-0.20513	-0.0756445	-0.071847	0.122213	0.113876
A_33_P3846653	KRT19P2	0.000356719	3.99755e-06	-1.26923	-0.343951	1.26923	down	1.77233	0.825647	1.77233	up	1.93749	0.95419	1.93749	up	2.45912	1.29814	2.45912	up	1.09319	0.128543	1.09319	up	2.24949	1.1696	2.24949	up	8803.93	9946.3	5338.05	4304.41	0.414509	0.543052	-0.411138	-0.755089	8687.62	8920.25	9736.71	10155.9	5291.09	5385	4378.76	4230.07	0.38403	0.444987	0.534865	0.551238	-0.438246	-0.38403
A_19_P00325768		0.000356824	4.01317e-06	1.36098	0.444651	1.36098	up	1.10381	0.142498	1.10381	up	-1.01987	-0.0283837	1.01987	down	-1.38803	-0.473034	1.38803	down	-1.12575	-0.170881	1.12575	down	-1.23298	-0.302153	1.23298	down	7430.62	6820.58	7235.03	10077.1	0.0698066	-0.101075	-0.072691	0.37196	7470.07	7391.18	6770.09	6871.07	7340.64	7129.42	10253.1	9901.14	0.0660477	0.0735655	-0.0895357	-0.112614	-0.0660477	-0.0793343
A_33_P3384392	ADRBK1	0.000357077	4.02844e-06	1.57816	0.658241	1.57816	up	1.09688	0.133402	1.09688	up	1.1841	0.243794	1.1841	up	-1.33279	-0.414447	1.33279	down	1.07952	0.110392	1.07952	up	-1.43877	-0.524839	1.43877	down	4517.86	5040.21	4426.59	7148.53	-0.0538173	0.0565748	-0.187219	0.471022	4555.73	4479.98	4950.59	5129.82	4485.91	4367.27	7203.93	7093.14	-0.0531387	-0.0544958	0.0531387	0.0600109	-0.182302	-0.192136
A_33_P3238685	TET2	0.000357876	4.04993e-06	1.37216	0.456454	1.37216	up	1.44242	0.528487	1.44242	up	-1.04408	-0.0622303	1.04408	down	-1.43265	-0.518684	1.43265	down	-1.506	-0.590718	1.506	down	1.0512	0.0720339	1.0512	up	118.989	81.6429	88.6531	124.501	0.300285	-0.290432	-0.228202	0.228251	119.091	118.887	81.2531	82.0326	89.1732	88.133	126.49	122.511	0.2901	0.31047	-0.275101	-0.305764	-0.234155	-0.222249
A_19_P00800061		0.000359466	4.24893e-06	1.0585	0.0820255	1.0585	up	22.9881	4.52281	22.9881	up	1.29525	0.373232	1.29525	up	1.22366	0.291206	1.22366	up	-17.748	-4.14958	17.748	down	21.7175	4.44079	21.7175	up	118.423	6.89591	5.53549	6.01457	4.23053	0.0809526	-0.292279	-0.210253	116.512	120.333	6.7264	7.06543	5.57166	5.49932	5.54239	6.48676	4.19584	4.26523	0.0677009	0.0942044	-0.29727	-0.287288
A_21_P0014157	LOC100507672	0.000359466	4.20795e-06	3.68457	1.8815	3.68457	up	-1.10175	-0.139791	1.10175	down	-1.37432	-0.458719	1.37432	down	-5.06379	-2.34022	5.06379	down	-1.2474	-0.318928	1.2474	down	-4.05946	-2.02129	4.05946	down	518.022	429.641	613.24	2312.09	-0.0758142	-0.394742	0.0639763	1.94547	533.239	502.805	404.904	454.378	627.5	598.98	2357.06	2267.13	-0.0448394	-0.106789	-0.45568	-0.333805	0.0831132	0.0448394
A_23_P105313	EIF2B1	0.000359466	4.19222e-06	1.85615	0.892314	1.85615	up	1.19157	0.252865	1.19157	up	-1.206	-0.270233	1.206	down	-2.23852	-1.16255	2.23852	down	-1.43704	-0.523098	1.43704	down	-1.55773	-0.639449	1.55773	down	5408.58	3889.01	4877.5	9263.36	0.130997	-0.392101	-0.121869	0.770445	5528.68	5288.48	3805.7	3972.31	4965.09	4789.9	9309.53	9217.2	0.15162	0.110373	-0.400791	-0.383411	-0.110373	-0.133364
A_23_P133227	HARS	0.000359466	4.19793e-06	1.83626	0.876771	1.83626	up	1.01609	0.0230289	1.01609	up	-1.02392	-0.034101	1.02392	down	-1.88018	-0.910871	1.88018	down	-1.04039	-0.0571299	1.04039	down	-1.80718	-0.853742	1.80718	down	6462.56	6421.64	6836.02	12848	0.0140944	-0.0430355	-0.0089345	0.867836	6446.88	6478.25	6222.37	6620.91	6950.57	6721.47	13167.7	12528.2	-0.000824928	0.0290136	-0.0656004	-0.0204706	0.000824928	-0.0186939
A_23_P152782	IFI35	0.000359466	4.28036e-06	-3.13483	-1.64839	3.13483	down	-2.527	-1.33743	2.527	down	-1.17857	-0.237042	1.17857	down	2.65985	1.41135	2.65985	up	2.14412	1.10039	2.14412	up	1.24053	0.310961	1.24053	up	667.167	1478.7	1812.84	591.434	-0.552043	0.548343	0.785385	-0.863004	661.786	672.547	1436.11	1521.3	1875.89	1749.8	591.831	591.036	-0.575096	-0.52899	0.52899	0.567695	0.821162	0.749609
A_23_P171117	MORC4	0.000359466	4.23547e-06	-1.54955	-0.631852	1.54955	down	-2.48824	-1.31513	2.48824	down	-2.94908	-1.56026	2.94908	down	-1.90318	-0.928413	1.90318	down	-1.18521	-0.245139	1.18521	down	-1.60578	-0.683274	1.60578	down	2037.18	1776.21	5447.83	3598.48	-0.349806	-0.594945	0.96532	0.333468	2023.41	2050.94	1800.19	1752.23	5523.12	5372.54	3682.97	3513.98	-0.370969	-0.328642	-0.553247	-0.636643	0.970842	0.959797
A_23_P325661	ZNF134	0.000359466	4.18644e-06	1.09298	0.12827	1.09298	up	59.7213	5.90017	59.7213	up	1.13258	0.179617	1.13258	up	1.03623	0.0513473	1.03623	up	-52.7302	-5.72056	52.7302	down	54.6407	5.7719	54.6407	up	277.788	5.42516	4.98147	5.59219	5.72056	0	-0.179617	-0.0513473	301.064	254.513	5.51272	5.3376	5.04148	4.92146	5.1101	6.07428	5.8303	5.61081	0.045506	-0.045506	-0.176654	-0.18258
A_23_P34568	ADPRHL2	0.000359466	4.17141e-06	1.47249	0.55826	1.47249	up	1.02324	0.0331378	1.02324	up	-1.15396	-0.206596	1.15396	down	-1.6992	-0.764856	1.6992	down	-1.18077	-0.239734	1.18077	down	-1.43906	-0.525123	1.43906	down	1409.31	1233.08	1479.91	2230.38	0.0250177	-0.214716	-0.00812006	0.55014	1438.39	1380.24	1224.07	1242.09	1496.19	1463.64	2276.54	2184.23	0.0433674	0.00666809	-0.203041	-0.226391	-0.00666809	-0.00957203
A_23_P356565	RRP8	0.000359466	4.17305e-06	1.98383	0.988288	1.98383	up	1.0971	0.133693	1.0971	up	-1.27279	-0.347996	1.27279	down	-2.525	-1.33628	2.525	down	-1.39638	-0.481689	1.39638	down	-1.80825	-0.854595	1.80825	down	5414.81	4006.82	5302.73	10765.3	0.070694	-0.410995	-0.0629993	0.925289	5536.26	5293.37	3922.21	4091.42	5307.02	5298.44	10776.3	10754.4	0.091639	0.0497489	-0.419245	-0.402745	-0.0762496	-0.0497489
A_23_P366328	VPS37A	0.000359466	4.0963e-06	2.0292	1.02091	2.0292	up	-1.0951	-0.131069	1.0951	down	-1.04812	-0.0678043	1.04812	down	-2.12684	-1.08871	2.12684	down	1.04483	0.0632648	1.04483	up	-2.22218	-1.15198	2.22218	down	1046.35	1129.6	1231.76	2558.42	-0.0881987	-0.0249338	0.0428705	1.06378	1062	1030.7	1118.61	1140.58	1266.37	1197.15	2648.45	2468.38	-0.0780387	-0.0983586	-0.0167451	-0.0331225	0.068996	0.0167451
A_23_P65442	IRF9	0.000359466	4.29723e-06	-13.9819	-3.80549	13.9819	down	-5.96678	-2.57695	5.96678	down	-1.16616	-0.221766	1.16616	down	11.9897	3.58373	11.9897	up	5.11661	2.35519	5.11661	up	2.34329	1.22854	2.34329	up	422.65	2234.74	2710.52	199.396	-1.19089	1.1643	1.38607	-2.41943	416.983	428.318	2193.86	2275.63	2768.26	2652.77	219.891	178.901	-1.22165	-1.16012	1.16012	1.16848	1.40239	1.36974
A_23_P84448	TUBA4A	0.000359466	4.10389e-06	1.86875	0.902073	1.86875	up	-1.57307	-0.65358	1.57307	down	-1.30404	-0.382983	1.30404	down	-2.43692	-1.28506	2.43692	down	1.20631	0.270597	1.20631	up	-2.93967	-1.55565	2.93967	down	2786.76	3474.15	4711.83	9009.99	-0.442688	-0.172092	0.210891	1.11296	2778.21	2795.31	3415.57	3532.72	4625.32	4798.34	9122.81	8897.17	-0.458531	-0.426846	-0.174201	-0.169983	0.169983	0.251799
A_24_P175187	SAMD9	0.000359466	4.31432e-06	-7.19827	-2.84765	7.19827	down	-2.83687	-1.5043	2.83687	down	-1.46413	-0.550048	1.46413	down	4.9164	2.2976	4.9164	up	1.93757	0.954252	1.93757	up	2.5374	1.34335	2.5374	up	98.2353	196.744	299.412	42.5618	-0.453024	0.501227	1.05127	-1.79638	100.95	95.5207	204.165	189.322	304.278	294.546	42.8883	42.2353	-0.424565	-0.481484	0.577889	0.424565	1.0603	1.04224
A_24_P247454		0.000359466	4.13693e-06	1.71162	0.775362	1.71162	up	1.03017	0.0428762	1.03017	up	1.92077	0.941684	1.92077	up	1.12219	0.166323	1.12219	up	1.86452	0.898808	1.86452	up	-1.6615	-0.732485	1.6615	down	8160.48	15726.1	8516.39	14914.3	-0.365858	0.53295	-0.408734	0.366627	8245.72	8075.23	15341.3	16110.9	8774.57	8258.21	15260.4	14568.3	-0.362205	-0.369512	0.519864	0.546036	-0.379401	-0.438067
A_24_P62530	RHOU	0.000359466	4.31824e-06	-1.09327	-0.128646	1.09327	down	6.46408	2.69244	6.46408	up	1.1841	0.243794	1.1841	up	1.29454	0.372439	1.29454	up	-5.45905	-2.44865	5.45905	down	7.06696	2.82109	7.06696	up	791.474	149.84	131.583	123.551	2.56072	0.112074	-0.13172	-0.260366	798.868	784.079	146.695	152.984	130.371	132.796	133.337	113.764	2.56279	2.55866	0.10401	0.120138	-0.159431	-0.10401
A_24_P63563	KIAA0141	0.000359466	4.15374e-06	1.67513	0.744269	1.67513	up	1.07752	0.107714	1.07752	up	-1.03708	-0.0525289	1.03708	down	-1.73724	-0.796798	1.73724	down	-1.11747	-0.160243	1.11747	down	-1.55461	-0.636556	1.55461	down	1780.07	1646.29	1775.64	3043.33	0.0484328	-0.11181	-0.0592809	0.684989	1802.39	1757.74	1608.84	1683.75	1814.95	1736.33	3079.24	3007.41	0.0551105	0.0417552	-0.122421	-0.101199	-0.0417552	-0.0768065
A_24_P649388	C21orf63	0.000359466	4.27911e-06	1.06961	0.097086	1.06961	up	-1.3364	-0.418353	1.3364	down	1.07872	0.109317	1.07872	up	1.00851	0.0122309	1.00851	up	1.4416	0.527669	1.4416	up	-1.42943	-0.515439	1.42943	down	777.542	1158.23	1116.85	1222.51	-0.473266	0.0544033	-0.0549135	0.0421724	785.112	769.971	1147.76	1168.71	1138.63	1095.07	1247.97	1197.06	-0.470636	-0.475896	0.0635695	0.0452371	-0.0411906	-0.0686364
A_32_P177024	SBDS	0.000359466	4.29958e-06	2.48053	1.31065	2.48053	up	-1.08156	-0.113112	1.08156	down	-1.2902	-0.367593	1.2902	down	-3.20038	-1.67824	3.20038	down	-1.19291	-0.254481	1.19291	down	-2.68284	-1.42376	2.68284	down	1313.27	1137.44	1526.72	3873.46	-0.0533638	-0.307845	0.0597487	1.3704	1347.29	1279.26	1113.92	1160.95	1576.18	1477.25	3875.94	3870.98	-0.0274081	-0.0793195	-0.315459	-0.300231	0.0920892	0.0274081
A_33_P3218188	SPSB2	0.000359466	4.29572e-06	-2.23718	-1.16168	2.23718	down	-1.65854	-0.729913	1.65854	down	-1.33808	-0.420165	1.33808	down	1.67193	0.741516	1.67193	up	1.23949	0.309748	1.23949	up	1.34888	0.431767	1.34888	up	1838.91	2355.14	3277.94	1499.65	-0.161934	0.147814	0.567979	-0.593702	1877.5	1800.33	2311.13	2399.14	3360.5	3195.37	1545.84	1453.47	-0.143074	-0.180795	0.143074	0.152554	0.589907	0.546051
A_33_P3281930	LRRFIP2	0.000359466	4.30357e-06	2.26542	1.17978	2.26542	up	-1.1887	-0.24939	1.1887	down	-1.09007	-0.12442	1.09007	down	-2.46947	-1.3042	2.46947	down	1.09048	0.12497	1.09048	up	-2.69292	-1.42917	2.69292	down	1467.41	1652.87	1873.92	4345.11	-0.182021	-0.0570507	0.067369	1.24715	1508.07	1426.76	1648.52	1657.21	1855.32	1892.53	4437.46	4252.77	-0.153461	-0.21058	-0.0386262	-0.0754752	0.0386262	0.0961118
A_24_P274270	STAT1	0.000361138	4.35091e-06	-4.92467	-2.30003	4.92467	down	-4.54838	-2.18535	4.54838	down	-1.62503	-0.700462	1.62503	down	3.03052	1.59957	3.03052	up	2.79896	1.48489	2.79896	up	1.08273	0.114676	1.08273	up	914.131	2645	4474.23	929.046	-0.744979	0.739911	1.44037	-0.859655	902.975	925.288	2560.38	2729.63	4712.02	4236.45	962.827	895.265	-0.774004	-0.715954	0.715954	0.763868	1.5027	1.37805
A_23_P148194	ADI1	0.000363986	4.42324e-06	2.07044	1.04994	2.07044	up	-1.25417	-0.326729	1.25417	down	-1.09032	-0.124757	1.09032	down	-2.25745	-1.17469	2.25745	down	1.15027	0.201972	1.15027	up	-2.59667	-1.37667	2.59667	down	1989.79	2365.54	2682.2	5681.08	-0.262486	-0.0605144	0.0642424	1.11418	2032.14	1947.44	2295.27	2435.81	2754.31	2610.09	5721.44	5640.73	-0.243195	-0.281778	-0.0811644	-0.0398645	0.0886202	0.0398645
A_23_P206612	USP31	0.000363986	4.40385e-06	2.3267	1.21829	2.3267	up	-1.48686	-0.572268	1.48686	down	-1.103	-0.141433	1.103	down	-2.56635	-1.35972	2.56635	down	1.34801	0.430835	1.34801	up	-3.45948	-1.79055	3.45948	down	821.83	1145.71	1313.38	3129.64	-0.514444	-0.0836091	0.0578237	1.27611	824.595	819.066	1098.33	1193.1	1337.15	1289.62	3265.51	2993.77	-0.521008	-0.507879	-0.121088	-0.0461302	0.0695171	0.0461302
A_23_P52939	SLC43A1	0.000363986	4.41189e-06	-1.24913	-0.320918	1.24913	down	-1.9389	-0.955239	1.9389	down	-1.53582	-0.619007	1.53582	down	-1.22951	-0.298088	1.22951	down	1.26246	0.336233	1.26246	up	-1.55221	-0.634321	1.55221	down	132.021	172.246	275.085	225.481	-0.477666	-0.141433	0.477573	0.156655	131.371	132.672	169.314	175.178	275.814	274.356	232.765	218.197	-0.496192	-0.45914	-0.143777	-0.13909	0.466978	0.488168
A_21_P0007089	PPP2R2D	0.000364666	4.84046e-06	-1.88998	-0.918374	1.88998	down	2.51624	1.33127	2.51624	up	1.49546	0.580587	1.49546	up	2.82639	1.49896	2.82639	up	-1.68259	-0.750682	1.68259	down	4.75565	2.24964	4.75565	up	410.332	251.991	175.247	94.8665	1.05922	0.308536	-0.272052	-1.19043	419.456	401.208	257.482	246.499	179.085	171.41	94.9715	94.7615	1.07989	1.03855	0.362199	0.254873	-0.254873	-0.28923
A_21_P0007477	LOC100131138	0.000364666	4.6599e-06	-2.08362	-1.05909	2.08362	down	-20.5691	-4.3624	20.5691	down	-5.06541	-2.34068	5.06541	down	-2.43106	-1.28159	2.43106	down	4.06069	2.02172	4.06069	up	-9.87177	-3.30331	9.87177	down	122.621	514.466	2707.8	1330.77	-2.6639	-0.642181	1.6985	0.639404	128.102	117.14	536.402	492.529	2702.75	2712.86	1282.88	1378.65	-2.6108	-2.71701	-0.558409	-0.725953	1.68139	1.71561
A_21_P0011090	XLOC_l2_003293	0.000364666	4.63883e-06	-1.85755	-0.8934	1.85755	down	1.19862	0.26138	1.19862	up	-1.15818	-0.211857	1.15818	down	1.60385	0.681543	1.60385	up	-1.38822	-0.473237	1.38822	down	2.2265	1.15478	2.2265	up	1038.94	773.605	931.434	513.42	0.36702	-0.106216	0.10564	-0.787759	1050.93	1026.95	751.019	796.191	928.257	934.611	530.484	496.355	0.372256	0.361784	-0.126131	-0.0863023	0.0863023	0.124979
A_21_P0012605	CEP170	0.000364666	4.52547e-06	-1.20514	-0.269206	1.20514	down	-2.77546	-1.47272	2.77546	down	-1.28922	-0.366501	1.28922	down	-1.06977	-0.0972958	1.06977	down	2.15281	1.10622	2.15281	up	-2.30301	-1.20352	2.30301	down	135.614	301.682	404.715	343.481	-1.15177	-0.0455437	0.320958	0.0517521	135.124	136.105	299.828	303.535	418.184	391.246	345.741	341.22	-1.16841	-1.13513	-0.0321889	-0.0588984	0.354571	0.287344
A_21_P0014911	LOC100653221	0.000364666	4.47863e-06	1.47384	0.559578	1.47384	up	1.6757	0.74476	1.6757	up	2.05924	1.04211	2.05924	up	1.3972	0.482534	1.3972	up	1.22889	0.297352	1.22889	up	1.13696	0.185182	1.13696	up	615.621	781.752	394.799	595.742	0.0860167	0.383369	-0.658743	-0.0991654	622.059	609.182	771.611	791.894	392.124	397.473	614.68	576.804	0.0896883	0.082345	0.38687	0.379868	-0.682935	-0.634552
A_23_P102937	SUMO3	0.000364666	4.83759e-06	1.0897	0.123929	1.0897	up	1.44503	0.531095	1.44503	up	-1.63891	-0.712732	1.63891	down	-1.78591	-0.836662	1.78591	down	-2.36826	-1.24383	2.36826	down	1.32608	0.407166	1.32608	up	2060.6	899.257	1532.58	1708.85	0.476088	-0.767739	-0.055007	0.0689225	2041.07	2080.13	879.23	919.284	1556.79	1508.37	1716.87	1700.83	0.450997	0.501179	-0.777656	-0.757823	-0.0466337	-0.0633802
A_23_P10374	R3HDM2	0.000364666	4.7161e-06	-2.3254	-1.21748	2.3254	down	-1.09094	-0.125574	1.09094	down	1.18109	0.240113	1.18109	up	2.74649	1.45759	2.74649	up	1.28849	0.365687	1.28849	up	2.13155	1.0919	2.13155	up	727.617	968.806	853.122	375.465	-0.0700445	0.295642	0.0555291	-1.16195	722.904	732.331	980.022	957.59	865.342	840.902	382.537	368.393	-0.0908084	-0.0492806	0.334564	0.256721	0.0617776	0.0492806
A_23_P106773	SULT1A2	0.000364666	4.64455e-06	-2.21547	-1.14762	2.21547	down	1.24949	0.321341	1.24949	up	1.16474	0.22001	1.16474	up	2.58046	1.36763	2.58046	up	-1.07276	-0.101331	1.07276	down	2.76822	1.46896	2.76822	up	3314.06	3192.41	2850.36	1318.37	0.210448	0.109117	-0.110893	-1.25851	3334.01	3294.11	3150.08	3234.74	2869.24	2831.49	1387.04	1249.7	0.207716	0.213181	0.112205	0.106029	-0.115757	-0.106029
A_23_P120921	ANKRD54	0.000364666	4.75751e-06	1.45487	0.540895	1.45487	up	1.06124	0.0857506	1.06124	up	-1.11565	-0.157889	1.11565	down	-1.62314	-0.698784	1.62314	down	-1.18398	-0.243639	1.18398	down	-1.37092	-0.455144	1.37092	down	328.456	286.644	332.627	495.373	0.0418525	-0.201787	-0.0438981	0.496997	332.797	324.116	284.267	289.021	338.186	327.068	509.863	480.882	0.0495024	0.0342026	-0.191534	-0.21204	-0.0342026	-0.0535936
A_23_P127891	BDNF	0.000364666	4.51394e-06	-1.96704	-0.97603	1.96704	down	-2.9504	-1.56091	2.9504	down	1.35826	0.441755	1.35826	up	2.67175	1.41778	2.67175	up	4.0074	2.00267	4.0074	up	-1.49992	-0.584882	1.49992	down	1317.36	5461.57	4177.29	2172.84	-1.0828	0.919868	0.478113	-0.497917	1334.79	1299.93	5184.84	5738.3	4255.59	4098.98	2167.76	2177.93	-1.07513	-1.09047	0.868925	0.970811	0.490742	0.465484
A_23_P128073	SMARCC2	0.000364666	4.72435e-06	-1.64594	-0.718909	1.64594	down	1.75472	0.811239	1.75472	up	1.69786	0.763721	1.69786	up	2.79458	1.48263	2.79458	up	-1.03349	-0.0475183	1.03349	down	2.88816	1.53015	2.88816	up	11945.3	11943.2	7316.25	4552.73	0.417887	0.370369	-0.393352	-1.11226	12044.8	11845.8	11856.2	12030.1	7213.42	7419.08	4751.93	4353.53	0.418486	0.417289	0.382082	0.358656	-0.428048	-0.358656
A_23_P132936	SPCS3	0.000364666	4.55943e-06	1.5728	0.653334	1.5728	up	-1.2394	-0.309644	1.2394	down	-1.18305	-0.242505	1.18305	down	-1.86069	-0.895839	1.86069	down	1.04764	0.0671391	1.04764	up	-1.94933	-0.962978	1.94933	down	8473.89	9173.02	11284.6	18162.6	-0.188654	-0.121515	0.12099	0.774324	8645.07	8302.7	9000.72	9345.33	11363.3	11206	18233.9	18091.2	-0.170922	-0.206386	-0.126399	-0.116631	0.116631	0.12535
A_23_P141730	DSG2	0.000364666	4.6812e-06	-1.09459	-0.130388	1.09459	down	1.48072	0.566295	1.48072	up	-1.17185	-0.228784	1.17185	down	-1.07058	-0.0983954	1.07058	down	-1.73517	-0.795078	1.73517	down	1.62077	0.696683	1.62077	up	1875.55	1116.92	1361.43	1272.67	0.629453	-0.165625	0.0631585	-0.0672298	1883.8	1867.3	1109.97	1123.87	1386.31	1336.56	1284.17	1261.16	0.62438	0.634526	-0.152382	-0.178868	0.0751057	0.0512114
A_23_P253177	STK24	0.000364666	4.67781e-06	1.49813	0.58316	1.49813	up	-1.16925	-0.225578	1.16925	down	-1.06405	-0.08957	1.06405	down	-1.59409	-0.67273	1.59409	down	1.09886	0.136008	1.09886	up	-1.75168	-0.808739	1.75168	down	5999.95	6813.12	7541.56	11560.2	-0.173043	-0.037035	0.0525351	0.635695	6012.17	5987.73	6738.45	6887.8	7731.39	7351.72	11767.5	11352.9	-0.181522	-0.164564	-0.0306292	-0.0434408	0.074441	0.0306292
A_23_P380318	EGR4	0.000364666	4.62901e-06	-3.80535	-1.92803	3.80535	down	3.25951	1.70465	3.25951	up	-2.0729	-1.05165	2.0729	down	1.83577	0.876383	1.83577	up	-6.75662	-2.7563	6.75662	down	12.4036	3.63268	12.4036	up	255.733	39.1029	84.2986	22.7617	2.22054	-0.535757	0.51589	-1.41214	260.866	250.601	39.3328	38.873	84.508	84.0892	24.8048	20.7185	2.23808	2.20301	-0.505057	-0.566457	0.505057	0.526723
A_23_P397910	CBLC	0.000364666	4.81288e-06	-2.97215	-1.57151	2.97215	down	-1.81285	-0.85826	1.81285	down	1.15968	0.213727	1.15968	up	3.44675	1.78523	3.44675	up	2.10233	1.07199	2.10233	up	1.63949	0.713248	1.63949	up	641.57	1393.72	1250.25	430.356	-0.407109	0.664878	0.451151	-1.12036	644.405	638.734	1387.16	1400.28	1220.22	1280.29	431.862	428.85	-0.41215	-0.402068	0.680309	0.649448	0.402068	0.500235
A_23_P42498	SNX3	0.000364666	4.80587e-06	1.27282	0.348024	1.27282	up	-1.13029	-0.176699	1.13029	down	-1.06178	-0.0864859	1.06178	down	-1.35145	-0.43451	1.35145	down	1.06453	0.0902133	1.06453	up	-1.43866	-0.524723	1.43866	down	16858.8	18544.2	20476.2	26672.7	-0.131435	-0.0412216	0.0452642	0.393288	17111.6	16606.1	18286.1	18802.4	20593.1	20359.2	27019.3	26326.2	-0.121218	-0.141652	-0.0390863	-0.0433569	0.0390863	0.0514421
A_23_P56590	C1D	0.000364666	4.62893e-06	1.26273	0.336551	1.26273	up	-1.50368	-0.588498	1.50368	down	-1.13774	-0.186173	1.13774	down	-1.43667	-0.522724	1.43667	down	1.32164	0.402325	1.32164	up	-1.89875	-0.925049	1.89875	down	520.377	710.547	840.718	1086.61	-0.489665	-0.0873399	0.0988331	0.435384	531.317	509.438	702.584	718.509	838.895	842.54	1108.85	1064.37	-0.470748	-0.508582	-0.0812888	-0.0933909	0.0812888	0.116377
A_23_P60130	MAL2	0.000364666	4.70031e-06	1.16278	0.217572	1.16278	up	1.70765	0.772013	1.70765	up	1.55364	0.635653	1.55364	up	1.33615	0.418081	1.33615	up	-1.09913	-0.136359	1.09913	down	1.4686	0.554441	1.4686	up	22930.8	21554.7	14428.5	17176	0.344178	0.207819	-0.427835	-0.210262	23350.8	22510.8	21381	21728.5	14469.3	14387.6	17676.9	16675.1	0.359189	0.329167	0.218407	0.197231	-0.438165	-0.417504
A_23_P85015	MAOB	0.000364666	4.49082e-06	1.15955	0.213561	1.15955	up	2.76845	1.46908	2.76845	up	1.69554	0.761741	1.69554	up	1.46224	0.54818	1.46224	up	-1.63279	-0.707338	1.63279	down	2.38753	1.25552	2.38753	up	508.778	322.075	197.483	234.515	0.976359	0.26902	-0.492721	-0.279159	502.404	515.152	313.299	330.85	198.112	196.855	243.661	225.369	0.946867	1.00585	0.251922	0.286119	-0.502545	-0.482896
A_23_P97394	BCAR3	0.000364666	4.62856e-06	1.72894	0.789887	1.72894	up	-2.34888	-1.23197	2.34888	down	1.0452	0.0637851	1.0452	up	-1.65416	-0.726102	1.65416	down	2.45506	1.29576	2.45506	up	-4.06107	-2.02186	4.06107	down	330.478	838.519	834.148	1475.88	-1.27382	0.0219359	-0.0418491	0.748038	323.913	337.042	815.531	861.507	820.943	847.352	1500.37	1451.39	-1.3139	-1.23374	0.0045929	0.039279	-0.0791054	-0.0045929
A_24_P10233	DAPK2	0.000364666	4.51516e-06	-3.13899	-1.6503	3.13899	down	-1.33181	-0.413387	1.33181	down	1.35998	0.443583	1.35998	up	4.26896	2.09388	4.26896	up	1.81123	0.85697	1.81123	up	2.35694	1.23691	2.35694	up	125.005	233.986	178.909	58.3263	-0.208292	0.648678	0.205095	-1.44521	124.03	125.981	238.183	229.79	178.281	179.536	58.5284	58.1241	-0.230965	-0.185619	0.696775	0.60058	0.185619	0.224571
A_24_P252497	TRIB1	0.000364666	4.65006e-06	-1.65383	-0.72581	1.65383	down	1.17604	0.233935	1.17604	up	1.0085	0.0122094	1.0085	up	1.66788	0.738019	1.66788	up	-1.16613	-0.221725	1.16613	down	1.94497	0.959744	1.94497	up	88866.8	78734.6	81194.3	50247.8	0.223726	0.00200081	-0.0102086	-0.736018	90437.3	87296.2	78223.5	79245.8	80820.5	81568.2	51104.3	49391.3	0.237808	0.209644	0.0148535	-0.0108519	-0.0312691	0.0108519
A_24_P98263	EBAG9	0.000364666	4.8025e-06	1.08437	0.116854	1.08437	up	-1.52658	-0.6103	1.52658	down	-1.04576	-0.0645513	1.04576	down	-1.13399	-0.181405	1.13399	down	1.45978	0.545749	1.45978	up	-1.65537	-0.727154	1.65537	down	1587.05	2394.2	2603.43	2889.03	-0.578135	-0.0323858	0.0321655	0.149019	1608.34	1565.76	2344.93	2443.47	2616.35	2590.51	2910.87	2867.19	-0.570198	-0.586071	-0.0398626	-0.024909	0.024909	0.039422
A_32_P224522	SLC25A23	0.000364666	4.54936e-06	-1.485	-0.570458	1.485	down	-1.15641	-0.209648	1.15641	down	1.27633	0.352002	1.27633	up	1.89534	0.92246	1.89534	up	1.47596	0.56165	1.47596	up	1.28415	0.36081	1.28415	up	2762.04	4212.42	3432.79	2366.72	-0.104022	0.457628	0.105626	-0.464832	2776.26	2747.81	4196.62	4228.21	3480.39	3385.19	2445.85	2287.59	-0.108008	-0.100036	0.474437	0.440819	0.111217	0.100036
A_33_P3232504	C9orf169	0.000364666	4.85053e-06	-1.1934	-0.255082	1.1934	down	2.49882	1.32125	2.49882	up	3.02311	1.59603	3.02311	up	3.60779	1.85111	3.60779	up	1.20981	0.274785	1.20981	up	2.9821	1.57633	2.9821	up	2483.36	3104.29	1068.04	915.771	0.657643	0.932428	-0.663604	-0.918686	2453.49	2513.24	3117.16	3091.42	1053	1083.08	911	920.542	0.628868	0.686419	0.960629	0.904227	-0.698341	-0.628868
A_33_P3236868	MT1X	0.000364666	4.74855e-06	1.35135	0.434399	1.35135	up	-1.45396	-0.53999	1.45396	down	-1.62363	-0.699227	1.62363	down	-2.19409	-1.13363	2.19409	down	-1.1167	-0.159237	1.1167	down	-1.96481	-0.974389	1.96481	down	2199.15	2034.88	3435.9	4751.82	-0.27901	-0.438247	0.26098	0.695379	2169.72	2228.58	2011.83	2057.93	3440	3431.79	4807.53	4696.11	-0.309734	-0.248285	-0.432371	-0.444123	0.248285	0.273674
A_33_P3243997	PSME4	0.000364666	4.76706e-06	-1.44288	-0.528954	1.44288	down	2.78616	1.47828	2.78616	up	1.09296	0.128243	1.09296	up	1.57701	0.657196	1.57701	up	-2.54919	-1.35004	2.54919	down	4.02011	2.00723	4.02011	up	576.471	233.631	222.343	157.791	1.42456	0.0745184	-0.0537243	-0.582678	564.962	587.981	235.176	232.086	226.254	218.431	163.968	151.614	1.38433	1.46478	0.106278	0.0427585	-0.0427585	-0.0646901
A_33_P3294392	EDC4	0.000364666	4.7894e-06	1.35989	0.44349	1.35989	up	1.03099	0.0440254	1.03099	up	-1.15474	-0.207565	1.15474	down	-1.57032	-0.651055	1.57032	down	-1.19052	-0.251591	1.19052	down	-1.31902	-0.399464	1.31902	down	10261.7	8909.76	10696.7	14889	0.0213852	-0.230206	-0.0226402	0.420849	10348.6	10174.7	8660.84	9158.67	10818.9	10574.5	15238.6	14539.5	0.0221958	0.0205746	-0.248302	-0.212109	-0.0205746	-0.0247059
A_33_P3339336	FAM86FP	0.000364666	4.56151e-06	-1.84315	-0.882172	1.84315	down	1.35506	0.438358	1.35506	up	-1.00399	-0.00574493	1.00399	down	1.83582	0.876427	1.83582	up	-1.36047	-0.444103	1.36047	down	2.49758	1.32053	2.49758	up	1611.82	1224.24	1278.33	709.79	0.438358	-0.00574493	0	-0.882172	1604.63	1619.02	1232.69	1215.78	1290.11	1266.55	719.643	699.937	0.420501	0.456215	0.0264382	-0.0379281	-0.00112295	0.00112295
A_33_P3364205	SBDSP1	0.000364666	4.49592e-06	2.59775	1.37726	2.59775	up	-1.11229	-0.153533	1.11229	down	-1.21949	-0.286284	1.21949	down	-3.16794	-1.66354	3.16794	down	-1.09638	-0.132751	1.09638	down	-2.88945	-1.53079	2.88945	down	539.452	508.185	644.9	1713.83	-0.0756922	-0.208443	0.0778408	1.4551	555.844	523.061	508.307	508.063	666.795	623.005	1751.78	1675.89	-0.0432582	-0.108126	-0.185877	-0.231008	0.112423	0.0432582
A_33_P3373273	SLC15A1	0.000364666	4.83111e-06	-1.98199	-0.986952	1.98199	down	-68.3837	-6.09558	68.3837	down	1.09983	0.137286	1.09983	up	2.17986	1.12424	2.17986	up	75.2107	6.23287	75.2107	up	-34.5025	-5.10863	34.5025	down	5.20961	402.762	381.116	196.459	-5.57986	0.653011	0.515724	-0.471228	4.63257	5.78666	420.301	385.222	402.865	359.367	197.215	195.703	-5.75173	-5.40798	0.738094	0.567927	0.583726	0.447723
A_33_P3423941	IFITM1	0.000364666	4.7668e-06	-7.23641	-2.85527	7.23641	down	-81.7408	-6.35298	81.7408	down	-2.14248	-1.09928	2.14248	down	3.37758	1.75599	3.37758	up	38.1524	5.2537	38.1524	up	-11.2958	-3.49771	11.2958	down	101.773	3996.7	8940.98	1261.86	-4.40587	0.84783	1.94711	-0.908161	92.7309	110.814	3943.46	4049.94	9745.46	8136.5	1342.55	1181.16	-4.5458	-4.26594	0.850828	0.844831	2.06286	1.83137
A_23_P47304	CASP5	0.000365215	4.87055e-06	-1.35958	-0.443161	1.35958	down	-1.76812	-0.822218	1.76812	down	1.11189	0.153016	1.11189	up	1.51171	0.596177	1.51171	up	1.96596	0.975234	1.96596	up	-1.30049	-0.379057	1.30049	down	1523.95	3097.26	2895.68	2180.1	-0.595736	0.379498	0.226482	-0.216679	1518.34	1529.55	3001.96	3192.56	2898.76	2892.59	2228.65	2131.55	-0.612456	-0.579015	0.357314	0.401683	0.213603	0.239362
A_23_P413815	VKORC1L1	0.000368211	4.93615e-06	1.38776	0.472758	1.38776	up	-1.05982	-0.0838184	1.05982	down	-1.07705	-0.107084	1.07705	down	-1.49469	-0.579843	1.49469	down	-1.01626	-0.0232658	1.01626	down	-1.47078	-0.556577	1.47078	down	3265.04	3320.4	3718.78	5281.4	-0.0442929	-0.0675588	0.0395255	0.512284	3269.43	3260.64	3258.32	3382.49	3743.81	3693.75	5332.67	5230.12	-0.0537672	-0.0348186	-0.07232	-0.0627975	0.0348186	0.0442324
A_32_P180315	C9orf174	0.000368211	4.9239e-06	-1.78243	-0.833845	1.78243	down	1.39194	0.477102	1.39194	up	1.09511	0.13107	1.09511	up	1.95195	0.964915	1.95195	up	-1.27106	-0.346032	1.27106	down	2.48104	1.31095	2.48104	up	427.181	347.272	329.924	189.386	0.397393	0.0513611	-0.0797091	-0.913554	435.525	418.836	340.765	353.779	340.802	319.047	194.521	184.251	0.41416	0.380626	0.0465441	0.0561781	-0.0465441	-0.112874
A_24_P305623	TMEM50B	0.000368554	4.95358e-06	-1.32181	-0.40251	1.32181	down	1.12949	0.175675	1.12949	up	1.10514	0.144228	1.10514	up	1.46078	0.546738	1.46078	up	-1.02204	-0.0314474	1.02204	down	1.49297	0.578185	1.49297	up	3628	3667.79	3452.09	2672.59	0.104421	0.0729737	-0.0712538	-0.473764	3675.55	3580.45	3642.43	3693.15	3511.76	3392.42	2716.54	2628.63	0.111914	0.0969286	0.0852175	0.06073	-0.06073	-0.0817776
A_33_P3333587	FBXL20	0.000370427	4.99166e-06	-3.6405	-1.86414	3.6405	down	1.19696	0.259376	1.19696	up	1.42008	0.505976	1.42008	up	5.16981	2.37011	5.16981	up	1.18641	0.2466	1.18641	up	4.35753	2.12351	4.35753	up	1046.62	1282.51	939.666	264.007	0.131586	0.378186	-0.12779	-1.99193	1081.29	1011.95	1300.54	1264.47	970.273	909.058	262.184	265.831	0.167973	0.0951986	0.420692	0.335679	-0.0951986	-0.160382
A_32_P452655	LGALS9C	0.000372846	5.03724e-06	-6.85693	-2.77756	6.85693	down	-8.10983	-3.01967	8.10983	down	1.05891	0.0825825	1.05891	up	7.26089	2.86015	7.26089	up	8.58759	3.10225	8.58759	up	-1.18272	-0.242108	1.18272	down	548.446	4865.1	4789.58	713.392	-1.59839	1.50387	1.42129	-1.35628	527.388	569.504	4726.42	5003.78	5145.4	4433.77	741.567	685.218	-1.66522	-1.53155	1.48495	1.52278	1.51424	1.32833
A_23_P201376	SSX2IP	0.000374333	5.12543e-06	-1.56293	-0.644253	1.56293	down	1.11577	0.158045	1.11577	up	1.10616	0.145563	1.10616	up	1.72885	0.789816	1.72885	up	-1.00869	-0.0124826	1.00869	down	1.74388	0.802299	1.74388	up	287.743	294.892	277.133	181.464	0.0924497	0.079967	-0.0655956	-0.709849	290.21	285.275	285.922	303.861	278.499	275.767	183.376	179.552	0.0934057	0.0914936	0.0582914	0.101643	-0.0728998	-0.0582914
A_23_P315933	ABHD11	0.000374333	5.20186e-06	-1.70954	-0.773608	1.70954	down	1.21507	0.281034	1.21507	up	1.41831	0.504172	1.41831	up	2.42466	1.27778	2.42466	up	1.16727	0.223139	1.16727	up	2.0772	1.05464	2.0772	up	14517.6	17512.2	12839.5	7685.78	0.149816	0.372954	-0.131218	-0.904826	14372.1	14663	17205.3	17819.1	12903.1	12775.9	7687.73	7683.82	0.123945	0.175686	0.369889	0.37602	-0.138491	-0.123945
A_23_P49865	YBX2	0.000374333	5.20961e-06	-1.92795	-0.94707	1.92795	down	-1.25296	-0.325342	1.25296	down	1.02863	0.0407176	1.02863	up	1.98314	0.987788	1.98314	up	1.28883	0.36606	1.28883	up	1.53872	0.621728	1.53872	up	114.329	152.287	153.955	81.7118	-0.162591	0.203469	0.162751	-0.784319	114.927	113.73	149.245	155.328	155.922	151.987	81.594	81.8297	-0.166452	-0.158731	0.196873	0.210064	0.166771	0.158731
A_23_P80739	PLCD1	0.000374333	5.10044e-06	-1.30591	-0.385054	1.30591	down	1.92398	0.944095	1.92398	up	1.27439	0.349804	1.27439	up	1.66423	0.734858	1.66423	up	-1.50973	-0.59429	1.50973	down	2.51254	1.32915	2.51254	up	877.909	600.912	490.546	384.262	0.757053	0.162763	-0.187041	-0.572095	871.065	884.753	592.5	609.323	504.387	476.705	386.882	381.642	0.734389	0.779717	0.164785	0.160741	-0.160741	-0.213342
A_24_P169343	C9orf21	0.000374333	5.12542e-06	1.38254	0.467317	1.38254	up	-1.24014	-0.310501	1.24014	down	-1.34386	-0.42638	1.34386	down	-1.85793	-0.893697	1.85793	down	-1.08364	-0.115879	1.08364	down	-1.71454	-0.777818	1.71454	down	570.679	544.17	760.655	1076.59	-0.152405	-0.268284	0.158096	0.625413	573.639	567.72	543.205	545.136	773.331	747.979	1111.14	1042.04	-0.156341	-0.148469	-0.248625	-0.287943	0.167723	0.148469
A_32_P14610	PDLIM5	0.000374333	5.13832e-06	-1.26042	-0.333904	1.26042	down	-2.5407	-1.34523	2.5407	down	1.12983	0.176105	1.12983	up	1.42406	0.510009	1.42406	up	2.87056	1.52133	2.87056	up	-2.01576	-1.01132	2.01576	down	2731.91	8103.12	7462.95	6060.05	-1.17372	0.347613	0.171508	-0.162396	2753.03	2710.79	8123.32	8082.92	7707.01	7218.89	6281.42	5838.68	-1.17398	-1.17346	0.373427	0.321798	0.204288	0.138728
A_32_P171328	UBE2S	0.000374333	5.10923e-06	1.52406	0.607922	1.52406	up	-1.33782	-0.419889	1.33782	down	-1.09133	-0.126093	1.09133	down	-1.66326	-0.734015	1.66326	down	1.22586	0.293796	1.22586	up	-2.03893	-1.02781	2.03893	down	21276.2	26950.8	30588.3	47699.3	-0.354177	-0.0603809	0.065712	0.673634	21705.3	20847.2	26394.5	27507.1	31167.3	30009.2	48005.8	47392.8	-0.3365	-0.371854	-0.0679469	-0.052815	0.078609	0.052815
A_33_P3234197	TRIM45	0.000374333	5.21374e-06	-2.0335	-1.02396	2.0335	down	1.47756	0.563219	1.47756	up	7.78591	2.96087	7.78591	up	15.8326	3.98483	15.8326	up	5.26943	2.39765	5.26943	up	3.00462	1.58718	3.00462	up	762.496	4154.36	554.948	279.663	0.247499	2.64515	-0.315719	-1.33968	768.511	756.482	4304.81	4003.91	534.247	575.648	297.698	261.627	0.247462	0.247537	2.71964	2.57066	-0.383976	-0.247462
A_33_P3294608	MVP	0.000374333	5.17819e-06	-1.57742	-0.657567	1.57742	down	-1.02383	-0.0339799	1.02383	down	1.24563	0.316871	1.24563	up	1.96488	0.974438	1.96488	up	1.27531	0.350851	1.27531	up	1.5407	0.623587	1.5407	up	22225.4	29290.5	24461	15865.5	-0.0145612	0.336289	0.0194187	-0.638148	22159.9	22290.8	28929.2	29651.9	25053.3	23868.7	16052.8	15678.2	-0.0302258	0.0011034	0.340711	0.331868	0.0399408	-0.0011034
A_33_P3320762	ATXN3	0.000374333	5.15117e-06	-3.43591	-1.78069	3.43591	down	1.56314	0.644443	1.56314	up	1.31261	0.392434	1.31261	up	4.50999	2.17312	4.50999	up	-1.19086	-0.252009	1.19086	down	5.37079	2.42513	5.37079	up	1549.46	1344.61	1065.36	317.421	0.444952	0.192943	-0.199491	-1.98018	1567.68	1531.23	1319	1370.22	1084.72	1045.99	307.085	327.757	0.450503	0.439401	0.187681	0.198204	-0.187681	-0.211302
A_33_P3370284	EPN1	0.000374333	5.20007e-06	-1.11256	-0.153889	1.11256	down	-1.87145	-0.904156	1.87145	down	1.38272	0.46751	1.38272	up	1.53837	0.621399	1.53837	up	2.58769	1.37167	2.58769	up	-1.6821	-0.750267	1.6821	down	11248.2	30077.7	22622.8	20813.5	-0.828386	0.543281	0.0757704	-0.0781188	11203.1	11293.4	30367.3	29788.2	22817.2	22428.4	21295.6	20331.4	-0.845591	-0.811181	0.579387	0.507174	0.0737514	0.0777893
A_33_P3410507	CEP170	0.000374333	5.10989e-06	1.23085	0.299659	1.23085	up	-2.46672	-1.30259	2.46672	down	-1.10734	-0.147102	1.10734	down	-1.36298	-0.446761	1.36298	down	2.2276	1.15549	2.2276	up	-3.03617	-1.60225	3.03617	down	319.383	735.746	846.528	1066.94	-1.24723	-0.0917392	0.0553627	0.355021	325.175	313.591	703.46	768.033	852.198	840.859	1105.15	1028.73	-1.23248	-1.26198	-0.13287	-0.0506086	0.0506086	0.0601168
A_23_P162449	SRGAP1	0.000375233	5.23933e-06	-1.49311	-0.578321	1.49311	down	-3.70522	-1.88956	3.70522	down	-1.09399	-0.129596	1.09399	down	1.36483	0.448725	1.36483	up	3.38689	1.75996	3.38689	up	-2.48154	-1.31124	2.48154	down	421.861	1474.84	1678.36	1150.23	-1.53463	0.225331	0.354927	-0.223393	442.008	401.715	1455.43	1494.25	1719	1637.73	1174.43	1126.04	-1.4771	-1.59216	0.22856	0.222103	0.375449	0.334405
A_23_P94501	ANXA1	0.000376482	5.26988e-06	-1.2282	-0.296544	1.2282	down	1.37578	0.460252	1.37578	up	1.06362	0.0889835	1.06362	up	1.30634	0.385527	1.30634	up	-1.29349	-0.371269	1.29349	down	1.68973	0.756796	1.68973	up	70255.6	56122.4	54877.1	45728.5	0.420634	0.049365	-0.0396185	-0.336162	70828.4	69682.9	55977.1	56267.6	55093.1	54661.1	46380.7	45076.3	0.420978	0.42029	0.0678496	0.0308805	-0.0483565	-0.0308805
A_23_P111995	LOXL2	0.000378074	5.31849e-06	-1.38621	-0.471146	1.38621	down	1.42042	0.506315	1.42042	up	2.23968	1.16329	2.23968	up	3.10466	1.63444	3.10466	up	1.57677	0.656977	1.57677	up	1.969	0.977461	1.969	up	989.178	1611.9	749.036	552.542	0.2392	0.896176	-0.267115	-0.738261	984.803	993.554	1583.33	1640.48	780.238	717.834	560.535	544.548	0.221401	0.256999	0.892816	0.899537	-0.221401	-0.312829
A_32_P74712	SENP2	0.000378074	5.31259e-06	1.51898	0.603104	1.51898	up	-1.20724	-0.271709	1.20724	down	-1.09165	-0.126513	1.09165	down	-1.6582	-0.729616	1.6582	down	1.10588	0.145197	1.10588	up	-1.83377	-0.874813	1.83377	down	1533.07	1751.85	1989.07	3092.78	-0.220086	-0.0748887	0.0516238	0.654727	1541.48	1524.66	1755.75	1747.96	2011.92	1966.21	3174.68	3010.87	-0.223589	-0.216582	-0.0494633	-0.100314	0.0537844	0.0494633
A_23_P362183	ANKS6	0.000379712	5.35477e-06	-1.6492	-0.721767	1.6492	down	1.15628	0.209491	1.15628	up	1.43163	0.517657	1.43163	up	2.36104	1.23942	2.36104	up	1.23813	0.308166	1.23813	up	1.90694	0.931258	1.90694	up	6201.66	7932.73	5762.9	3576.85	0.10149	0.409656	-0.108002	-0.829769	6323.43	6079.9	7939.83	7925.63	5726.91	5798.88	3660.68	3493.03	0.118402	0.0845771	0.433166	0.386145	-0.131426	-0.0845771
A_33_P3312258	TUBB	0.000379756	5.3686e-06	1.57434	0.654743	1.57434	up	-1.05411	-0.0760198	1.05411	down	-1.27262	-0.347805	1.27262	down	-2.00353	-1.00255	2.00353	down	-1.2073	-0.271785	1.2073	down	-1.65952	-0.730763	1.65952	down	17359.1	14858.8	19663.2	31686	-0.0486641	-0.320449	0.0273557	0.682099	17147.9	17570.2	14584.8	15132.8	19755.3	19571.1	32354.6	31017.3	-0.0776334	-0.0196948	-0.324839	-0.316059	0.0196948	0.0350165
A_32_P141418	ARMC4	0.000379789	5.3823e-06	-1.83372	-0.874773	1.83372	down	-2.51831	-1.33246	2.51831	down	-15.9319	-3.99385	15.9319	down	-8.68831	-3.11908	8.68831	down	-6.32643	-2.66139	6.32643	down	-1.37334	-0.457685	1.37334	down	480.123	78.5527	1299.94	724.502	-0.232499	-2.89389	1.09996	0.225186	500.894	459.353	72.8614	84.244	1368.05	1231.83	717.138	731.866	-0.181465	-0.283533	-2.97638	-2.8114	1.1612	1.03871
A_21_P0014225	LOC100505905	0.000380451	5.52551e-06	2.9853	1.57787	2.9853	up	1.21265	0.278162	1.21265	up	-1.42701	-0.512994	1.42701	down	-4.26004	-2.09087	4.26004	down	-1.73046	-0.791156	1.73046	down	-2.4618	-1.29971	2.4618	down	420.607	251.061	372.651	1138.2	0.14776	-0.643396	-0.130402	1.44747	433.531	407.683	254.348	247.773	380.395	364.906	1135.25	1141.16	0.180686	0.114834	-0.602287	-0.684504	-0.114834	-0.145969
A_23_P137381	ID3	0.000380451	5.52083e-06	-1.81976	-0.863751	1.81976	down	2.28398	1.19155	2.28398	up	1.91755	0.939268	1.91755	up	3.4895	1.80302	3.4895	up	-1.19109	-0.252283	1.19109	down	4.15631	2.0553	4.15631	up	9885.98	8576.53	4651.61	2616.19	0.712182	0.459898	-0.479369	-1.34312	9806.01	9965.95	8494.91	8658.15	4607.95	4695.27	2566.89	2665.5	0.689094	0.73527	0.468387	0.45141	-0.507328	-0.45141
A_23_P252306	ID1	0.000380451	5.55662e-06	-1.81751	-0.861963	1.81751	down	1.39352	0.478731	1.39352	up	1.42243	0.508356	1.42243	up	2.58528	1.37032	2.58528	up	1.02075	0.0296249	1.02075	up	2.53273	1.34069	2.53273	up	68519.6	72270.2	52840.8	29752	0.239883	0.269508	-0.238848	-1.10081	68163.7	68875.5	72127.4	72412.9	52714.1	52967.4	29678.6	29825.3	0.220973	0.258794	0.288878	0.250139	-0.256722	-0.220973
A_23_P27167	RNASEH1	0.000380451	5.53184e-06	1.64796	0.720684	1.64796	up	-1.48174	-0.567294	1.48174	down	-1.27945	-0.355525	1.27945	down	-2.10849	-1.07621	2.10849	down	1.15811	0.211769	1.15811	up	-2.44186	-1.28798	2.44186	down	684.222	819.548	1089.62	1837.75	-0.406718	-0.194949	0.160575	0.881259	687.906	680.538	784.219	854.877	1104.77	1074.48	1873.07	1802.42	-0.410368	-0.403069	-0.234961	-0.154938	0.166213	0.154938
A_23_P3355	POLG	0.000380451	5.45496e-06	1.93278	0.950674	1.93278	up	1.29158	0.369136	1.29158	up	-1.09694	-0.133488	1.09694	down	-2.12014	-1.08416	2.12014	down	-1.41679	-0.502624	1.41679	down	-1.49644	-0.581538	1.49644	down	3540.11	2582.36	2947.03	5827.45	0.175821	-0.326803	-0.193315	0.757359	3534.07	3546.14	2534.59	2630.12	3040.53	2853.53	5957.6	5697.31	0.161945	0.189697	-0.331273	-0.322334	-0.161945	-0.224685
A_23_P374082	ADAM19	0.000380451	5.53733e-06	1.44733	0.533389	1.44733	up	8.51521	3.09004	8.51521	up	1.03881	0.0549257	1.03881	up	-1.39326	-0.478463	1.39326	down	-8.19712	-3.03512	8.19712	down	5.88341	2.55665	5.88341	up	1341.14	169.058	169.419	251.215	2.81658	-0.218535	-0.273461	0.259928	1330.42	1351.85	168.126	169.99	161.899	176.94	267.564	234.867	2.79364	2.83953	-0.204269	-0.232802	-0.351959	-0.194963
A_23_P384499	RPTOR	0.000380451	5.48657e-06	1.77665	0.829156	1.77665	up	-1.28243	-0.358883	1.28243	down	-1.05441	-0.0764365	1.05441	down	-1.87331	-0.905592	1.87331	down	1.21626	0.282447	1.21626	up	-2.27843	-1.18804	2.27843	down	4019.86	5053.03	5540.64	10073	-0.319954	-0.0375071	0.0389295	0.868085	3964.98	4074.74	4931.62	5174.44	5649.27	5432	10239.5	9906.49	-0.351068	-0.28884	-0.0499587	-0.0250554	0.0528035	0.0250554
A_23_P387552	RARG	0.000380451	5.56067e-06	-1.45304	-0.539071	1.45304	down	-1.43924	-0.525311	1.43924	down	1.55239	0.634491	1.55239	up	2.25568	1.17356	2.25568	up	2.23427	1.1598	2.23427	up	1.00958	0.0137596	1.00958	up	1251.85	2890.17	1936.25	1363.87	-0.259397	0.900406	0.265915	-0.273156	1248.71	1254.99	2905.44	2874.9	1926.67	1945.83	1388.12	1339.61	-0.274431	-0.244362	0.930247	0.870565	0.244362	0.287468
A_24_P117029	LDLR	0.000380451	5.56389e-06	-1.18368	-0.243282	1.18368	down	-1.02148	-0.0306606	1.02148	down	1.38437	0.469231	1.38437	up	1.63866	0.712513	1.63866	up	1.41411	0.499892	1.41411	up	1.15879	0.212621	1.15879	up	6601.78	9648.73	7247.03	6265.65	-0.0125113	0.48738	0.0181494	-0.225132	6628.43	6575.14	9442.95	9854.51	7263.03	7231.02	6325.02	6206.28	-0.018105	-0.00691748	0.478826	0.495935	0.00691748	0.0293813
A_24_P30923	SNN	0.000380451	5.54301e-06	-1.37156	-0.45582	1.37156	down	1.96851	0.977107	1.96851	up	1.74391	0.802327	1.74391	up	2.39188	1.25815	2.39188	up	-1.12879	-0.17478	1.12879	down	2.69994	1.43293	2.69994	up	1252.2	1146.28	683.927	510.49	0.569824	0.395044	-0.407283	-0.863102	1250.09	1254.3	1142.69	1149.87	704.949	662.905	531.699	489.282	0.555983	0.583665	0.412748	0.377341	-0.377341	-0.437225
A_33_P3240747	LOC100130899	0.000380451	5.43287e-06	-2.35443	-1.23538	2.35443	down	1.22961	0.298204	1.22961	up	1.69327	0.75981	1.69327	up	3.98669	1.99519	3.98669	up	1.37707	0.461606	1.37707	up	2.89504	1.53358	2.89504	up	761.33	1083.26	665.492	289.599	0.155694	0.617301	-0.142509	-1.37789	751.293	771.368	1076.74	1089.77	680.099	650.885	305.082	274.116	0.125255	0.186134	0.630841	0.60376	-0.125255	-0.159764
A_33_P3319596	C22orf25	0.000380451	5.52668e-06	1.45733	0.543329	1.45733	up	-1.23014	-0.298825	1.23014	down	-1.16879	-0.225018	1.16879	down	-1.70332	-0.768347	1.70332	down	1.05249	0.0738068	1.05249	up	-1.79272	-0.842154	1.79272	down	3335.71	3627.09	4408.43	6575.98	-0.179751	-0.105944	0.119074	0.662403	3417.41	3254.01	3571.01	3683.18	4412.09	4404.78	6713.45	6438.51	-0.155827	-0.203675	-0.106035	-0.105853	0.105853	0.132295
A_33_P3389728	NR5A2	0.000380451	5.46208e-06	-1.92477	-0.944686	1.92477	down	-14.846	-3.892	14.846	down	-1.08398	-0.116341	1.08398	down	1.77565	0.828346	1.77565	up	13.6958	3.77566	13.6958	up	-7.71312	-2.94731	7.71312	down	55.1519	779.525	878.297	467.832	-3.35431	0.421351	0.537692	-0.406994	58.5928	51.7111	808.405	750.645	865.297	891.298	497.106	438.559	-3.2756	-3.43302	0.497044	0.345659	0.501919	0.573465
A_23_P361584	TMEM154	0.000380693	5.60393e-06	1.08446	0.116981	1.08446	up	25.2687	4.65928	25.2687	up	1.11914	0.162394	1.11914	up	1.03198	0.045413	1.03198	up	-22.5787	-4.49689	22.5787	down	23.3007	4.5423	23.3007	up	111.434	5.09893	4.73773	5.27717	4.49689	-2.38419e-07	-0.162395	-0.0454133	114.486	108.383	5.2031	4.99475	4.79138	4.68408	4.82211	5.73224	4.52499	4.46879	0.0516982	-0.0516987	-0.160474	-0.164315
A_23_P64058	RASGRP2	0.000380693	5.60411e-06	-2.61596	-1.38734	2.61596	down	1.20501	0.269048	1.20501	up	1.16041	0.214632	1.16041	up	3.03558	1.60197	3.03558	up	-1.03844	-0.0544157	1.03844	down	3.15227	1.65639	3.15227	up	2384.61	2371.39	2125.3	831.411	0.161541	0.107125	-0.107507	-1.49485	2470.08	2299.15	2353.09	2389.68	2129.64	2120.96	827.328	835.493	0.201852	0.121229	0.118214	0.0960355	-0.118979	-0.0960355
A_23_P66854	KRT20	0.000380693	5.6072e-06	-5.00284	-2.32275	5.00284	down	-1.57796	-0.658056	1.57796	down	-1.567	-0.648009	1.567	down	3.19261	1.67474	3.19261	up	1.00699	0.0100472	1.00699	up	3.17046	1.66469	3.17046	up	57.7493	60.0201	97.8156	20.018	-0.0100472	0	0.648009	-1.67474	60.5514	54.9472	60.343	59.6972	97.2432	98.3879	20.6457	19.3904	0.048593	-0.0686874	0.0299807	-0.0299807	0.62515	0.670868
A_23_P128967	ALDH6A1	0.000381461	5.65835e-06	-2.22796	-1.15572	2.22796	down	-1.10261	-0.140929	1.10261	down	1.0696	0.0970764	1.0696	up	2.38304	1.2528	2.38304	up	1.17936	0.238005	1.17936	up	2.02062	1.0148	2.02062	up	894.917	1090.03	1059.84	486.822	-0.0840464	0.153959	0.0568824	-1.09884	924.706	865.127	1079.37	1100.7	1063.48	1056.2	491.256	482.389	-0.0474224	-0.12067	0.162061	0.145857	0.0474224	0.0663424
A_23_P207507	ABCC3	0.000381461	5.65352e-06	-4.3616	-2.12486	4.3616	down	-1.07352	-0.102351	1.07352	down	1.25839	0.331583	1.25839	up	5.48861	2.45644	5.48861	up	1.35091	0.433934	1.35091	up	4.06289	2.02251	4.06289	up	3688.26	5149.35	4257.37	999.294	-0.0379376	0.395997	0.0644135	-2.06044	3749.58	3626.94	5276.77	5021.93	4415.07	4099.67	1045.89	952.695	-0.0253668	-0.0505085	0.453921	0.338072	0.10346	0.0253668
A_23_P44569	ABCC2	0.000381461	5.63457e-06	-1.44012	-0.526193	1.44012	down	2.75386	1.46145	2.75386	up	2.32968	1.22013	2.32968	up	3.35502	1.74632	3.35502	up	-1.18208	-0.241324	1.18208	down	3.9659	1.98765	3.9659	up	10903.4	9541.22	4255.03	3027.15	0.858764	0.61744	-0.60269	-1.12888	10999	10807.8	9096.52	9985.92	4208.12	4301.93	3177.19	2877.1	0.859993	0.857535	0.572369	0.662511	-0.633011	-0.572369
A_23_P137173	TMSB15A	0.000383705	5.70501e-06	-1.61577	-0.692225	1.61577	down	1.81431	0.859424	1.81431	up	1.42329	0.509231	1.42329	up	2.29972	1.20146	2.29972	up	-1.27473	-0.350193	1.27473	down	2.93152	1.55165	2.93152	up	9583.15	7769.4	5675.8	3594.51	0.596063	0.245871	-0.26336	-0.955586	9756.79	9409.52	7573.67	7965.14	5608.1	5743.49	3589.5	3599.51	0.610788	0.581338	0.231735	0.260006	-0.294986	-0.231735
A_23_P345942	NDUFAF2	0.000384539	5.74434e-06	1.63528	0.709538	1.63528	up	-1.09969	-0.1371	1.09969	down	-1.17954	-0.23822	1.17954	down	-1.92887	-0.947757	1.92887	down	-1.07261	-0.10112	1.07261	down	-1.7983	-0.846637	1.7983	down	2967.54	2858.62	3505.82	5868.41	-0.0766201	-0.17774	0.0604796	0.770017	3045.57	2889.5	2791.59	2925.65	3515.61	3496.03	6004.74	5732.08	-0.0500922	-0.103148	-0.189357	-0.166123	0.0500922	0.0708671
A_24_P256063		0.000384539	5.7538e-06	1.61559	0.692063	1.61559	up	-1.00055	-0.000786781	1.00055	down	1.91678	0.938681	1.91678	up	1.18642	0.246618	1.18642	up	1.91782	0.939468	1.91782	up	-1.61647	-0.69285	1.61647	down	14848.9	29427.1	15974.3	26398.7	-0.359951	0.579517	-0.359164	0.3329	14997.3	14700.5	29045.1	29809.1	16508.2	15440.5	26792.2	26005.2	-0.35695	-0.362951	0.583007	0.576027	-0.32535	-0.392977
A_33_P3247022	CCNE2	0.000384539	5.75757e-06	2.60422	1.38085	2.60422	up	2.74796	1.45836	2.74796	up	-1.10786	-0.147775	1.10786	down	-2.88511	-1.52863	2.88511	down	-3.04435	-1.60613	3.04435	down	1.05519	0.0775061	1.05519	up	4153.01	1409.74	1624.3	4328.37	0.765465	-0.840669	-0.692894	0.687959	4161.33	4144.68	1428.81	1390.66	1601.15	1647.45	4325.41	4331.33	0.756941	0.77399	-0.798928	-0.882409	-0.727873	-0.657915
A_23_P63789	ZWINT	0.000388379	5.8364e-06	1.00075	0.00107813	1.00075	up	-1.92978	-0.948437	1.92978	down	-1.18865	-0.249328	1.18865	down	-1.18954	-0.250406	1.18954	down	1.6235	0.699109	1.6235	up	-1.93122	-0.949515	1.93122	down	7805.13	13093.5	16187.1	16582	-0.836035	-0.136926	0.112402	0.113481	7871.51	7738.75	13178.6	13008.5	16366.4	16007.9	17009.4	16154.5	-0.835183	-0.836887	-0.105338	-0.168514	0.113963	0.110842
A_33_P3399870	CERS6	0.000388379	5.84211e-06	2.18424	1.12713	2.18424	up	-1.27434	-0.349748	1.27434	down	-1.00164	-0.00236416	1.00164	down	-2.18782	-1.1295	2.18782	down	1.27225	0.347384	1.27225	up	-2.78346	-1.47688	2.78346	down	1630.13	2142.3	2231.29	4988.48	-0.347384	0	0.00236416	1.1295	1684.35	1575.91	2097.31	2187.29	2210.27	2252.32	5099.51	4877.46	-0.310797	-0.38397	-0.00808287	0.00808287	-0.0256476	0.030376
A_23_P255653	TNFRSF10A	0.000389998	5.89015e-06	2.79209	1.48135	2.79209	up	-1.11295	-0.154384	1.11295	down	-1.06202	-0.0868087	1.06202	down	-2.96525	-1.56816	2.96525	down	1.04795	0.0675755	1.04795	up	-3.10745	-1.63573	3.10745	down	821.892	889.469	982.797	2806.85	-0.0968065	-0.0292311	0.0575776	1.53892	854.128	789.656	872.696	906.242	1015.32	950.278	2844.79	2768.9	-0.0516095	-0.142004	-0.0342212	-0.024241	0.0909143	0.024241
A_23_P436526	SLC25A42	0.000389998	5.89363e-06	1.18591	0.245993	1.18591	up	3.39795	1.76467	3.39795	up	1.02045	0.0291984	1.02045	up	-1.16215	-0.216794	1.16215	down	-3.32988	-1.73547	3.32988	down	2.86528	1.51867	2.86528	up	712.521	221.019	225.224	273.345	1.62989	-0.105578	-0.134776	0.111217	688.392	736.65	216.813	225.226	226.925	223.523	276.789	269.901	1.5696	1.69018	-0.110819	-0.100337	-0.138295	-0.131257
A_23_P130753	DBP	0.000390404	5.93788e-06	-2.92903	-1.55042	2.92903	down	-1.4937	-0.578886	1.4937	down	1.92966	0.948347	1.92966	up	5.65203	2.49877	5.65203	up	2.88232	1.52723	2.88232	up	1.96093	0.971537	1.96093	up	632.761	1884.19	1016.35	354.906	-0.288698	1.23853	0.290188	-1.26023	617.963	647.558	1906.58	1861.8	1059.35	973.353	364.524	345.287	-0.333859	-0.243536	1.2779	1.19917	0.33684	0.243536
A_23_P201918	ABCB10	0.000390404	5.94054e-06	1.98026	0.985693	1.98026	up	-1.04859	-0.0684528	1.04859	down	-1.18051	-0.239415	1.18051	down	-2.33773	-1.22511	2.33773	down	-1.12581	-0.170962	1.12581	down	-2.07649	-1.05415	2.07649	down	886.418	813.736	999.519	2024.6	-0.0165901	-0.187552	0.0518627	1.03756	895.83	877.006	796.026	831.446	1036.63	962.408	2068.36	1980.84	-0.0126886	-0.0204916	-0.196737	-0.178368	0.0910368	0.0126886
A_23_P47665	HBE1	0.000390404	5.91957e-06	-1.01185	-0.0169921	1.01185	down	-4.68017	-2.22656	4.68017	down	1.06783	0.0946808	1.06783	up	1.08048	0.111673	1.08048	up	4.99762	2.32124	4.99762	up	-4.62537	-2.20957	4.62537	down	1044.36	5393.42	5252.49	5315.06	-2.22656	0.0946808	0	-0.0169921	1034.87	1053.85	5321.51	5465.33	5241.61	5263.36	5139.8	5490.32	-2.25109	-2.20203	0.097662	0.0916996	-0.0174046	0.0174046
A_19_P00315502	P01115	0.000391549	6.01266e-06	-1.09603	-0.132292	1.09603	down	-2.99702	-1.58353	2.99702	down	1.3776	0.462157	1.3776	up	1.5099	0.594449	1.5099	up	4.1287	2.04569	4.1287	up	-2.73443	-1.45124	2.73443	down	431.742	1841.89	1390.58	1300.26	-1.54025	0.505433	0.0432758	-0.0890164	437.085	426.399	1862.67	1821.1	1410.03	1371.13	1372.79	1227.72	-1.53382	-1.54669	0.543933	0.466933	0.0490379	0.0375137
A_23_P120270	MCFD2	0.000391549	6.06205e-06	1.61432	0.690922	1.61432	up	-1.68932	-0.756441	1.68932	down	-1.0495	-0.0697002	1.0495	down	-1.69422	-0.760622	1.69422	down	1.60964	0.686741	1.60964	up	-2.72709	-1.44736	2.72709	down	2072.12	3446.76	3760.07	6212.22	-0.732073	-0.0453324	0.0243678	0.71529	2136.51	2007.73	3331.13	3562.38	3784.02	3736.13	6303.78	6120.65	-0.698646	-0.765501	-0.0715289	-0.019136	0.019136	0.0295997
A_23_P142154	GRWD1	0.000391549	5.99148e-06	1.38684	0.471802	1.38684	up	1.05133	0.0722117	1.05133	up	-1.29932	-0.377754	1.29932	down	-1.80195	-0.849556	1.80195	down	-1.36601	-0.449966	1.36601	down	-1.31913	-0.399591	1.31913	down	7368.3	5575.24	7532.18	10689.2	0.0360575	-0.413908	-0.0361543	0.435648	7415.41	7321.2	5440.36	5710.11	7619.41	7444.95	10742.2	10636.3	0.0338631	0.0382519	-0.426598	-0.401219	-0.0338631	-0.0384455
A_23_P166421	TBC1D10A	0.000391549	5.98341e-06	1.03798	0.0537777	1.03798	up	-1.18051	-0.239407	1.18051	down	1.29827	0.37659	1.29827	up	1.25077	0.322812	1.25077	up	1.53262	0.615996	1.53262	up	-1.22534	-0.293184	1.22534	down	1001.58	1586.05	1270.56	1349.6	-0.263323	0.352673	-0.0239167	0.029861	1019.34	983.818	1566.31	1605.78	1287.13	1253.99	1367.11	1332.1	-0.249154	-0.277493	0.356937	0.348409	-0.0195165	-0.028317
A_23_P204484	RAB35	0.000391549	6.02879e-06	1.99342	0.995244	1.99342	up	-1.16103	-0.21541	1.16103	down	-1.22462	-0.292329	1.22462	down	-2.44117	-1.28757	2.44117	down	-1.05476	-0.0769186	1.05476	down	-2.31442	-1.21065	2.31442	down	4660.02	4567.73	5813.36	11858.8	-0.116193	-0.193111	0.0992174	1.09446	4756.91	4563.13	4389.78	4745.68	5864.98	5761.74	11932.2	11785.4	-0.097611	-0.134775	-0.227126	-0.159097	0.097611	0.100824
A_32_P142440	PCSK9	0.000391549	6.06704e-06	-3.02027	-1.59468	3.02027	down	1.40391	0.489449	1.40391	up	1.50266	0.587517	1.50266	up	4.53843	2.18219	4.53843	up	1.07034	0.0980682	1.07034	up	4.24018	2.08412	4.24018	up	4303.9	4759.26	3293.55	1116.42	0.25446	0.352529	-0.234989	-1.82966	4441.48	4166.31	4883.18	4635.35	3361.25	3225.84	1156.27	1076.56	0.289177	0.219744	0.412318	0.292739	-0.219744	-0.250234
A_33_P3290667	SELT	0.000391549	6.04664e-06	1.63424	0.708624	1.63424	up	-1.00457	-0.00657225	1.00457	down	-1.20985	-0.274833	1.20985	down	-1.9772	-0.983457	1.9772	down	-1.20435	-0.26826	1.20435	down	-1.64171	-0.715196	1.64171	down	1541.26	1322.01	1663.51	2782.6	-0.00657225	-0.274833	0	0.708624	1577.16	1505.36	1321.27	1322.75	1678.75	1648.27	2843.08	2722.11	0.0156174	-0.0287619	-0.253423	-0.296243	-0.00120068	0.00120068
A_33_P3419691	GATS	0.000391549	6.02643e-06	-1.18968	-0.250577	1.18968	down	2.06956	1.04932	2.06956	up	2.20932	1.1436	2.20932	up	2.62839	1.39418	2.62839	up	1.06753	0.0942783	1.06753	up	2.46212	1.2999	2.46212	up	1151.3	1269.63	597.666	514.119	0.531248	0.625526	-0.518075	-0.768653	1179.05	1123.56	1267.55	1271.7	599.42	595.912	509.771	518.467	0.554604	0.507892	0.645391	0.605662	-0.528259	-0.507892
A_23_P148798	UCHL5	0.00039207	6.12972e-06	1.26441	0.338462	1.26441	up	-1.25072	-0.322755	1.25072	down	-1.46097	-0.546924	1.46097	down	-1.84726	-0.885386	1.84726	down	-1.1681	-0.224169	1.1681	down	-1.58142	-0.661217	1.58142	down	4574.5	4046.42	6149.89	7955.74	-0.154064	-0.378233	0.168691	0.507153	4627.18	4521.81	4024.46	4068.38	6295.82	6003.95	8041.28	7870.19	-0.148866	-0.159262	-0.363844	-0.392622	0.188515	0.148866
A_23_P99540	ZFP36L1	0.00039207	6.10285e-06	-1.14068	-0.1899	1.14068	down	1.89821	0.924638	1.89821	up	-1.65257	-0.72471	1.65257	down	-1.44875	-0.534811	1.44875	down	-3.13692	-1.64935	3.13692	down	2.16526	1.11454	2.16526	up	48266	15899.3	27324.7	24530.9	1.0177	-0.631649	0.0930615	-0.0968385	48695.4	47836.5	16078.6	15720.1	27195.4	27454.1	25450	23611.8	1.01912	1.01628	-0.593166	-0.670132	0.0718164	0.114306
A_24_P289726	PSMD3	0.00039207	6.12042e-06	1.58165	0.661427	1.58165	up	-1.20725	-0.271719	1.20725	down	-1.09491	-0.130818	1.09491	down	-1.73177	-0.792245	1.73177	down	1.10259	0.140901	1.10259	up	-1.90943	-0.933145	1.90943	down	4524.41	5156.7	5869.1	9500.38	-0.213357	-0.0724568	0.0583615	0.719788	4599.29	4449.53	4991.48	5321.93	5887.36	5850.84	9627.38	9373.37	-0.200896	-0.225819	-0.0964799	-0.0484338	0.0484338	0.0682893
A_32_P12639	PSMD12	0.00039207	6.11521e-06	1.68466	0.752456	1.68466	up	-1.48556	-0.571006	1.48556	down	-1.16803	-0.224082	1.16803	down	-1.96774	-0.976538	1.96774	down	1.27185	0.346924	1.27185	up	-2.50266	-1.32346	2.50266	down	7171.81	9432.95	11451.3	19742.9	-0.471516	-0.124591	0.0994906	0.851947	7146.5	7197.12	9051.29	9814.61	11653.7	11248.9	20142.2	19343.6	-0.488024	-0.455007	-0.160777	-0.0884061	0.110575	0.0884061
A_33_P3221708		0.000395942	6.20405e-06	1.46613	0.552014	1.46613	up	-1.29358	-0.371364	1.29358	down	-1.21649	-0.282728	1.21649	down	-1.78354	-0.834742	1.78354	down	1.06336	0.0886359	1.06336	up	-1.89655	-0.923378	1.89655	down	7243.47	7959.53	10072.5	15108.9	-0.219286	-0.130651	0.152078	0.704092	7360.51	7126.42	7802.42	8116.65	10366.4	9778.61	15407	14810.8	-0.20739	-0.231183	-0.136913	-0.124388	0.179768	0.124388
A_23_P10785	VTI1A	0.00039639	6.22487e-06	1.72755	0.788729	1.72755	up	-1.41138	-0.497102	1.41138	down	-1.45937	-0.545348	1.45937	down	-2.52114	-1.33408	2.52114	down	-1.03401	-0.0482459	1.03401	down	-2.43823	-1.28583	2.43823	down	590.539	590.426	896.041	1583.44	-0.23526	-0.283505	0.261843	1.05057	595.441	585.637	571.478	609.374	921.845	870.236	1584.62	1582.27	-0.234701	-0.235818	-0.307602	-0.259409	0.288984	0.234701
A_23_P48771	C14orf159	0.000397493	6.26096e-06	-3.21125	-1.68314	3.21125	down	-1.19725	-0.259719	1.19725	down	-1.05831	-0.0817666	1.05831	down	3.03431	1.60137	3.03431	up	1.13128	0.177953	1.13128	up	2.6822	1.42342	2.6822	up	1330.92	1557.04	1712.37	546.396	-0.0719295	0.106023	0.18779	-1.49535	1339.44	1322.39	1493.95	1620.13	1714.47	1710.26	574.174	518.618	-0.0741048	-0.0697541	0.0697541	0.142292	0.175147	0.200433
A_24_P178444		0.000397493	6.31139e-06	-1.62295	-0.698615	1.62295	down	-1.08988	-0.124171	1.08988	down	1.98057	0.985914	1.98057	up	3.21435	1.68453	3.21435	up	2.15858	1.11008	2.15858	up	1.4891	0.574444	1.4891	up	1718.93	3833.32	2012.89	1269.65	-0.0770221	1.03306	0.0471487	-0.651466	1684.28	1753.58	3852.92	3813.72	2018.18	2007.61	1302.66	1236.65	-0.117524	-0.0365205	1.06266	1.00347	0.0365205	0.0577769
A_24_P230057		0.000397493	6.28379e-06	1.62733	0.702506	1.62733	up	1.0426	0.0601807	1.0426	up	2.03929	1.02807	2.03929	up	1.25315	0.325562	1.25315	up	1.95597	0.967887	1.95597	up	-1.56084	-0.642325	1.56084	down	7484.51	15135.8	7714.6	12848.1	-0.324956	0.64293	-0.385137	0.317368	7440.27	7528.74	14616.1	15655.5	7743.14	7686.07	12996.8	12699.3	-0.3449	-0.305013	0.615591	0.670269	-0.394218	-0.376056
A_33_P3331491	LOC728392	0.000397493	6.30404e-06	-7.11658	-2.83118	7.11658	down	2.05968	1.04242	2.05968	up	1.29258	0.37025	1.29258	up	9.19872	3.20143	9.19872	up	-1.59346	-0.672167	1.59346	down	14.6578	3.8736	14.6578	up	222.135	143.776	115.673	16.6384	0.843993	0.171825	-0.198424	-3.02961	207.992	236.278	141.315	146.238	114.497	116.848	16.199	17.0778	0.740598	0.947387	0.169345	0.174305	-0.227504	-0.169345
A_33_P3369844	CD24	0.000397493	6.28264e-06	-3.6623	-1.87275	3.6623	down	2.35371	1.23493	2.35371	up	1.25904	0.33232	1.25904	up	4.61097	2.20507	4.61097	up	-1.86945	-0.902614	1.86945	down	8.61997	3.10768	8.61997	up	2656.7	1468.85	1214.84	339.261	1.06477	0.162154	-0.170166	-2.04291	2634.45	2678.96	1505.06	1432.64	1282.32	1147.35	354.122	324.4	1.04127	1.08827	0.219948	0.104361	-0.104361	-0.23597
A_33_P3413098	LOC100129550	0.000400283	6.36963e-06	-2.64035	-1.40073	2.64035	down	1.30671	0.385938	1.30671	up	1.25302	0.325412	1.25302	up	3.30842	1.72614	3.30842	up	-1.04285	-0.0605264	1.04285	down	3.45017	1.78667	3.45017	up	594.761	589.573	489.591	189.698	0.20969	0.149163	-0.176249	-1.57698	589.897	599.625	571.734	607.413	510.94	468.242	196.517	182.879	0.186474	0.232905	0.127715	0.170611	-0.127715	-0.224782
A_19_P00322432	XLOC_001952	0.000400698	6.39018e-06	1.0918	0.126709	1.0918	up	-1.57248	-0.653037	1.57248	down	-1.35675	-0.440159	1.35675	down	-1.4813	-0.566868	1.4813	down	1.159	0.212878	1.159	up	-1.71683	-0.779746	1.71683	down	794.438	951.205	1342.16	1499.81	-0.432953	-0.220076	0.220084	0.346793	812.406	776.47	944.326	958.084	1344.6	1339.72	1525.73	1473.88	-0.411736	-0.454171	-0.208291	-0.231861	0.208291	0.231877
A_19_P00805625	LOC100506190	0.000401156	6.59802e-06	-2.2619	-1.17754	2.2619	down	1.08691	0.120232	1.08691	up	2.05471	1.03894	2.05471	up	4.64756	2.21647	4.64756	up	1.89042	0.918704	1.89042	up	2.45848	1.29777	2.45848	up	547.543	1069.31	541.356	244.875	0.0595508	0.978254	-0.0606809	-1.23822	534.124	560.962	1057.22	1081.4	528.789	553.922	247.77	241.981	0.0127687	0.106333	0.984161	0.972347	-0.108593	-0.0127687
A_21_P0007029	XLOC_008982	0.000401156	6.60702e-06	-3.20776	-1.68157	3.20776	down	1.14387	0.193918	1.14387	up	1.06501	0.090869	1.06501	up	3.4163	1.77244	3.4163	up	-1.07404	-0.103049	1.07404	down	3.66925	1.87549	3.66925	up	264.047	253.725	247.806	79.0402	0.14319	0.0401409	-0.0507281	-1.7323	277.437	250.657	250.685	256.766	252.947	242.665	79.5317	78.5486	0.204995	0.0813847	0.0450706	0.0352111	-0.0352111	-0.0662451
A_21_P0010328	XLOC_014161	0.000401156	6.45257e-06	-2.43722	-1.28523	2.43722	down	1.68564	0.753298	1.68564	up	1.10797	0.147913	1.10797	up	2.70035	1.43315	2.70035	up	-1.52138	-0.605384	1.52138	down	4.10827	2.03853	4.10827	up	226.61	153.907	144.605	60.694	0.671733	0.066349	-0.0815642	-1.3668	229.22	224	155.198	152.615	151.011	138.198	62.7963	58.5918	0.676935	0.666531	0.100676	0.0320218	-0.0320218	-0.131107
A_21_P0012568	UNC93B1	0.000401156	6.49422e-06	-1.55063	-0.632851	1.55063	down	-1.13811	-0.186641	1.13811	down	1.33798	0.42006	1.33798	up	2.07471	1.05291	2.07471	up	1.52277	0.606701	1.52277	up	1.36246	0.44621	1.36246	up	15588.2	24531.6	19065.3	12582.6	-0.0956416	0.511059	0.0909996	-0.541852	15482.4	15694.1	24084.1	24979	19036.8	19093.8	12678.8	12486.5	-0.116857	-0.0744262	0.50696	0.515158	0.0744262	0.107573
A_23_P119337	ATF5	0.000401156	6.52202e-06	2.90547	1.53877	2.90547	up	2.1955	1.13455	2.1955	up	-1.39956	-0.484972	1.39956	down	-4.06637	-2.02374	4.06637	down	-3.07273	-1.61952	3.07273	down	-1.32337	-0.404219	1.32337	down	418.661	140.903	205.122	609.524	0.547562	-1.07196	-0.586988	0.951781	426.048	411.274	134.717	147.089	214.767	195.478	628.906	590.142	0.561602	0.533522	-1.11312	-1.0308	-0.533522	-0.640454
A_23_P13183	EXT2	0.000401156	6.44105e-06	1.82385	0.866988	1.82385	up	-1.19069	-0.251799	1.19069	down	1.04536	0.0640035	1.04536	up	-1.74471	-0.802984	1.74471	down	1.2447	0.315802	1.2447	up	-2.17164	-1.11879	2.17164	down	3340.44	4296.59	4274.35	7979.85	-0.29924	0.016562	-0.0474415	0.819546	3387.14	3293.74	4221.78	4371.4	4216.98	4331.72	8190.32	7769.38	-0.290487	-0.307993	0.013659	0.019465	-0.081224	-0.013659
A_23_P165360	ASB1	0.000401156	6.53848e-06	1.69481	0.761122	1.69481	up	-1.7065	-0.771041	1.7065	down	-1.32661	-0.407747	1.32661	down	-2.24835	-1.16887	2.24835	down	1.28636	0.363294	1.28636	up	-2.89219	-1.53216	2.89219	down	673.971	895.651	1235.98	2143.25	-0.570839	-0.207545	0.200202	0.961324	688.135	659.808	895.704	895.598	1261.15	1210.82	2131.88	2154.62	-0.551933	-0.589745	-0.185242	-0.229849	0.215162	0.185242
A_23_P214222	MARCKS	0.000401156	6.60175e-06	-1.4411	-0.527172	1.4411	down	1.32293	0.403736	1.32293	up	-3.4398	-1.78232	3.4398	down	-2.38692	-1.25515	2.38692	down	-4.55061	-2.18606	4.55061	down	1.90648	0.930908	1.90648	up	4851.86	1100.36	3936.49	2797.61	0.659066	-1.52699	0.25533	-0.271842	5092.21	4611.5	1100.38	1100.35	3942.07	3930.91	2909.91	2685.31	0.719177	0.598955	-1.50475	-1.54923	0.242957	0.267703
A_23_P43226	KCTD9	0.000401156	6.57535e-06	1.47942	0.565028	1.47942	up	-1.13973	-0.188691	1.13973	down	1.03227	0.0458202	1.03227	up	-1.43317	-0.519208	1.43317	down	1.17651	0.234511	1.17651	up	-1.68613	-0.753719	1.68613	down	1571.27	1910.19	1924.69	2914.02	-0.204495	0.0300159	-0.0158043	0.549223	1569	1573.53	1905.53	1914.86	1949.9	1899.47	2960.85	2867.19	-0.217992	-0.190999	0.0487127	0.0113192	-0.0113192	-0.0202894
A_24_P408047	PLEKHA4	0.000401156	6.48325e-06	-3.75439	-1.90858	3.75439	down	-2.27397	-1.18522	2.27397	down	-1.89081	-0.919003	1.89081	down	1.9856	0.989575	1.9856	up	1.20265	0.266212	1.20265	up	1.65103	0.723363	1.65103	up	1179.39	1465.56	2881.8	786.53	-0.150678	0.115535	1.03454	-0.874041	1158.43	1200.35	1444.93	1486.18	2907.84	2855.77	827.312	745.747	-0.187737	-0.113619	0.117451	0.113619	1.03315	1.03592
A_24_P410086	SSBP4	0.000401156	6.50526e-06	-1.23064	-0.299415	1.23064	down	1.78554	0.836359	1.78554	up	-1.17452	-0.232073	1.17452	down	1.04778	0.0673418	1.04778	up	-2.09715	-1.06843	2.09715	down	2.19736	1.13577	2.19736	up	5324.92	2623.72	3205.31	2665.06	0.941566	-0.126865	0.105207	-0.194207	5347.93	5301.9	2639.78	2607.67	3258.19	3152.42	2679.49	2650.63	0.936384	0.946749	-0.0958185	-0.157912	0.114596	0.0958185
A_24_P911676	SOX4	0.000401156	6.57554e-06	-1.55898	-0.6406	1.55898	down	1.99523	0.996556	1.99523	up	-1.16741	-0.223317	1.16741	down	1.33541	0.417283	1.33541	up	-2.32926	-1.21987	2.32926	down	3.11052	1.63716	3.11052	up	1107.63	491.332	596.542	391.584	1.10723	-0.112639	0.110678	-0.529922	1093.73	1121.54	490.637	492.027	594.971	598.113	390.435	392.733	1.0777	1.13677	-0.0924621	-0.132816	0.0924621	0.128894
A_33_P3262191	CPNE7	0.000401156	6.42456e-06	-1.63654	-0.710649	1.63654	down	1.57806	0.658149	1.57806	up	1.16815	0.224227	1.16815	up	1.91173	0.934876	1.91173	up	-1.3509	-0.433922	1.3509	down	2.58255	1.3688	2.58255	up	41791.6	31969.7	28465.1	17798.7	0.526231	0.092309	-0.131918	-0.842567	41901.1	41682.1	31519.3	32420	27930.7	28999.5	18083.7	17513.7	0.518593	0.533868	0.0942044	0.0904136	-0.173423	-0.0904136
A_33_P3266744	SYTL1	0.000401156	6.53475e-06	-2.38408	-1.25343	2.38408	down	1.6424	0.715803	1.6424	up	1.4859	0.57134	1.4859	up	3.54251	1.82477	3.54251	up	-1.10532	-0.144463	1.10532	down	3.91561	1.96924	3.91561	up	12523.8	11708.8	8196.78	3519.83	0.426194	0.281732	-0.289608	-1.54304	12514.1	12533.5	11848.7	11568.9	8009.79	8383.77	3648.06	3391.59	0.413658	0.43873	0.32119	0.242273	-0.336944	-0.242273
A_33_P3338733	MITF	0.000401156	6.45495e-06	-1.39034	-0.475436	1.39034	down	1.73694	0.796549	1.73694	up	2.27492	1.18581	2.27492	up	3.16291	1.66125	3.16291	up	1.30973	0.389266	1.30973	up	2.41494	1.27198	2.41494	up	390.578	528.451	241.617	177.963	0.404877	0.794143	-0.391672	-0.867108	400.514	380.643	534.173	522.729	246.054	237.179	185.328	170.597	0.430166	0.379589	0.831983	0.756303	-0.379589	-0.403755
A_23_P94819	RPH3AL	0.000402026	6.63534e-06	-1.60707	-0.684432	1.60707	down	2.66216	1.4126	2.66216	up	1.4426	0.528674	1.4426	up	2.31836	1.21311	2.31836	up	-1.84539	-0.883925	1.84539	down	4.27828	2.09703	4.27828	up	1818.8	1018.06	733.934	467.561	1.15505	0.271125	-0.257548	-0.94198	1768.32	1869.28	1026.38	1009.74	730.876	736.993	481.612	453.51	1.10358	1.20652	0.305132	0.237118	-0.277978	-0.237118
A_23_P110837	IRX4	0.000402115	6.65081e-06	1.27666	0.352371	1.27666	up	1.87004	0.903068	1.87004	up	-1.27926	-0.355307	1.27926	down	-1.63317	-0.707678	1.63317	down	-2.39226	-1.25837	2.39226	down	1.46479	0.550696	1.46479	up	15353.6	6630.4	8822.81	11524.6	0.735504	-0.522871	-0.167564	0.184807	15685.4	15021.8	6588.81	6672	8989.18	8656.44	11516.8	11532.4	0.755266	0.715741	-0.509703	-0.536039	-0.154773	-0.180355
A_23_P108835	YPEL5	0.00040225	6.71393e-06	-2.08807	-1.06217	2.08807	down	1.02489	0.0354686	1.02489	up	1.49558	0.580701	1.49558	up	3.12287	1.64287	3.12287	up	1.45926	0.545233	1.45926	up	2.14004	1.09764	2.14004	up	868.553	1309.74	910.794	446.444	0.0268183	0.572051	-0.0086503	-1.07082	859.598	877.509	1329.17	1290.3	925.025	896.564	457.015	435.873	0.000524998	0.0531116	0.615683	0.528419	-0.000524998	-0.0167756
A_23_P38864	RABAC1	0.00040225	6.73709e-06	-1.87897	-0.909938	1.87897	down	-1.09225	-0.127302	1.09225	down	-1.17893	-0.237476	1.17893	down	1.59379	0.672462	1.59379	up	-1.07936	-0.110174	1.07936	down	1.72027	0.782637	1.72027	up	19858.8	19011.6	23310.6	12701.3	0.0466948	-0.0634794	0.173996	-0.735942	19903	19814.7	19048.2	18975.1	23452	23169.2	13086.2	12316.5	0.0384874	0.0549021	-0.0384874	-0.0884714	0.168328	0.179665
A_23_P70060	PPAP2A	0.00040225	6.6993e-06	1.12644	0.171771	1.12644	up	1.023	0.0328116	1.023	up	1.27578	0.351385	1.27578	up	1.13258	0.179614	1.13258	up	1.2471	0.318573	1.2471	up	-1.10111	-0.138959	1.10111	down	1516.75	1954.76	1593.48	1836.84	-0.0664077	0.252166	-0.0992193	0.0725517	1524.93	1508.57	1924.1	1985.41	1616.07	1570.89	1861.39	1812.3	-0.0700426	-0.0627728	0.251759	0.252573	-0.0931826	-0.105256
A_23_P86100	KLHDC9	0.00040225	6.70302e-06	-4.81403	-2.26725	4.81403	down	9.39492	3.23188	9.39492	up	-10.8999	-3.44624	10.8999	down	-2.26419	-1.17899	2.26419	down	-102.403	-6.67812	102.403	down	45.2274	5.49913	45.2274	up	667.61	6.76446	76.373	16.42	4.28852	-2.3896	1.05664	-1.21061	671.596	663.624	6.14957	7.37936	75.2556	77.4904	18.8885	13.9514	4.28572	4.29132	-2.49889	-2.28031	1.02111	1.09217
A_24_P80204	MALL	0.00040225	6.71359e-06	-1.38962	-0.474688	1.38962	down	1.39014	0.475232	1.39014	up	1.24007	0.310426	1.24007	up	1.72323	0.785114	1.72323	up	-1.12101	-0.164805	1.12101	down	1.93177	0.94992	1.93177	up	29042.4	26769	22459.2	16536.3	0.315518	0.150712	-0.159714	-0.634402	29335.6	28749.1	26675.9	26862.1	23091.4	21827	16869.8	16202.8	0.318668	0.312367	0.167915	0.13351	-0.13351	-0.185918
A_24_P9671	DNAJA1	0.00040225	6.72405e-06	1.31921	0.399679	1.31921	up	-1.18716	-0.247519	1.18716	down	-1.19499	-0.257002	1.19499	down	-1.57645	-0.656681	1.57645	down	-1.00659	-0.00948334	1.00659	down	-1.56612	-0.647197	1.56612	down	10619.4	10900.6	13548.6	18293.4	-0.124093	-0.133576	0.123426	0.523105	10817.8	10421	10734.1	11067.2	13823.6	13273.6	18773.1	17813.7	-0.108557	-0.139628	-0.133401	-0.13375	0.138295	0.108557
A_24_P122137	LIF	0.000402309	6.75209e-06	1.154	0.206648	1.154	up	-3.00937	-1.58946	3.00937	down	1.23095	0.299771	1.23095	up	1.06668	0.093123	1.06668	up	3.70438	1.88923	3.70438	up	-3.47282	-1.79611	3.47282	down	537.773	2058.31	1739.67	2054.6	-1.71285	0.176384	-0.123387	0.083261	530.861	544.686	2061.16	2055.46	1692.79	1786.55	2114.73	1994.46	-1.74281	-1.68288	0.200601	0.152167	-0.176692	-0.0700822
A_24_P346101	PRELID2	0.000402316	6.7662e-06	-1.73388	-0.794	1.73388	down	2.83543	1.50357	2.83543	up	1.36827	0.45235	1.36827	up	2.37241	1.24635	2.37241	up	-2.07227	-1.05122	2.07227	down	4.91628	2.29757	4.91628	up	279.392	139.283	105.885	62.4678	1.25499	0.203777	-0.248573	-1.04257	288.704	270.08	135.739	142.826	102.593	109.177	63.1437	61.7919	1.29168	1.21831	0.189288	0.218267	-0.307858	-0.189288
A_21_P0009781	XLOC_012981	0.000404814	6.82232e-06	-3.38483	-1.75908	3.38483	down	1.45769	0.543679	1.45769	up	4.33556	2.11622	4.33556	up	14.6751	3.8753	14.6751	up	2.97428	1.57254	2.97428	up	4.93402	2.30276	4.93402	up	1240.29	3811.8	916.469	277.308	0.231808	1.80435	-0.311871	-2.07096	1247.43	1233.16	3814.12	3809.48	978.375	854.562	299.148	255.467	0.228687	0.23493	1.82745	1.78125	-0.228687	-0.395055
A_23_P54991	DYNLL2	0.000407101	6.87503e-06	1.5555	0.637376	1.5555	up	-1.40204	-0.487527	1.40204	down	-1.164	-0.219091	1.164	down	-1.8106	-0.856467	1.8106	down	1.2045	0.268436	1.2045	up	-2.18087	-1.1249	2.18087	down	9831.89	12235.9	14812.7	23578.9	-0.389052	-0.120616	0.098475	0.735851	9969.04	9694.73	12277.2	12194.6	14910	14715.5	23691.5	23466.3	-0.380342	-0.397762	-0.0935259	-0.147707	0.0935259	0.103424
A_19_P00811812	MPRIP	0.000407214	6.89111e-06	-2.1067	-1.07498	2.1067	down	1.07653	0.106388	1.07653	up	2.46449	1.30129	2.46449	up	5.19193	2.37627	5.19193	up	2.28929	1.1949	2.28929	up	2.26792	1.18137	2.26792	up	351.146	830.475	350.381	170.515	0.0677447	1.26264	-0.0386434	-1.11363	362.907	339.385	808.551	852.399	355.781	344.981	181.188	159.841	0.104665	0.0308247	1.24677	1.27852	-0.0308247	-0.0464621
A_33_P3398922	MBD1	0.000408233	6.92258e-06	1.7577	0.813687	1.7577	up	-1.03225	-0.0457983	1.03225	down	-1.06263	-0.0876451	1.06263	down	-1.86779	-0.901332	1.86779	down	-1.02943	-0.0418468	1.02943	down	-1.81439	-0.859485	1.81439	down	1112.19	1116.39	1233.76	2219.56	-0.0185947	-0.0604415	0.0272036	0.84089	1118.46	1105.93	1122.47	1110.3	1235.92	1231.61	2258.6	2180.51	-0.0218816	-0.0153079	-0.030354	-0.090529	0.0153079	0.0390992
A_23_P11629	TMEM61	0.000409141	6.97204e-06	-2.03252	-1.02327	2.03252	down	-1.50194	-0.586823	1.50194	down	1.3989	0.484291	1.3989	up	2.84328	1.50756	2.84328	up	2.10105	1.07111	2.10105	up	1.35326	0.436444	1.35326	up	575.138	1248.33	928.192	467.289	-0.310729	0.760384	0.276093	-0.747174	561.1	589.176	1236.6	1260.06	945.187	911.197	472.923	461.655	-0.357367	-0.264092	0.769043	0.751724	0.288094	0.264092
A_23_P90453	KRTDAP	0.000409141	6.96871e-06	-1.10733	-0.147082	1.10733	down	1.5044	0.589188	1.5044	up	1.21195	0.277325	1.21195	up	1.34202	0.424407	1.34202	up	-1.24131	-0.311862	1.24131	down	1.66586	0.73627	1.66586	up	172.746	143.795	123.411	114.042	0.454635	0.142773	-0.134552	-0.281634	174.229	171.262	143.278	144.313	125.398	121.425	115.108	112.977	0.455609	0.453662	0.159801	0.125745	-0.125745	-0.14336
A_24_P193295	RAB15	0.000409141	6.98071e-06	1.01081	0.0155058	1.01081	up	3.23263	1.69271	3.23263	up	1.1973	0.259782	1.1973	up	1.1845	0.244277	1.1845	up	-2.69994	-1.43292	2.69994	down	3.19807	1.6772	3.19807	up	3079.89	1179.08	1024.38	1060.59	1.53907	0.106148	-0.153634	-0.138128	3114.83	3044.95	1147.14	1211.03	1058.18	990.567	1117.81	1003.36	1.54402	1.53412	0.0892711	0.123025	-0.12042	-0.186848
A_23_P103476	UBIAD1	0.000411569	7.0508e-06	2.08917	1.06293	2.08917	up	1.05824	0.0816679	1.05824	up	-1.26451	-0.338573	1.26451	down	-2.64177	-1.4015	2.64177	down	-1.33815	-0.420241	1.33815	down	-1.97419	-0.981263	1.97419	down	1170.55	903.917	1188.71	2541.4	0.0350842	-0.385157	-0.0465837	1.01635	1175.86	1165.25	911.483	896.35	1187.09	1190.32	2547.75	2535.05	0.0302057	0.0399628	-0.350862	-0.419453	-0.0629616	-0.0302057
A_23_P68529	ITPA	0.000411569	7.04634e-06	1.33561	0.417498	1.33561	up	1.10084	0.138601	1.10084	up	-1.19043	-0.251484	1.19043	down	-1.58995	-0.668982	1.58995	down	-1.31047	-0.390085	1.31047	down	-1.21327	-0.278897	1.21327	down	6209.22	4897.16	6061.64	8284.84	0.069869	-0.320216	-0.0687318	0.348766	6264.59	6153.85	4781.59	5012.73	6123.52	5999.76	8350.33	8219.34	0.0713172	0.0684209	-0.33205	-0.308382	-0.0684209	-0.0690427
A_23_P103486	CYP2J2	0.000411977	7.07214e-06	-2.19774	-1.13602	2.19774	down	1.62058	0.696511	1.62058	up	1.6545	0.726399	1.6545	up	3.63617	1.86242	3.63617	up	1.02093	0.0298882	1.02093	up	3.56162	1.83253	3.56162	up	202.616	213.845	134.433	62.5697	0.331146	0.361035	-0.365365	-1.50139	204.213	201.018	207.188	220.501	138.968	129.899	61.5539	63.5854	0.331103	0.33119	0.338333	0.383737	-0.331103	-0.399627
A_33_P3288219	FLJ45684	0.00041579	7.15208e-06	-2.58081	-1.36782	2.58081	down	1.5307	0.614193	1.5307	up	1.14826	0.199455	1.14826	up	2.96345	1.56728	2.96345	up	-1.33306	-0.414738	1.33306	down	3.95045	1.98202	3.95045	up	870.709	674.985	611.609	242.663	0.519471	0.104733	-0.0947223	-1.46255	872.686	868.733	684.087	665.883	631.138	592.081	254.105	231.22	0.511329	0.527614	0.146407	0.0630588	-0.0630588	-0.126386
A_23_P123622	NPR2	0.000417303	7.22102e-06	-1.37407	-0.458456	1.37407	down	1.72231	0.784346	1.72231	up	1.21469	0.280582	1.21469	up	1.66906	0.739038	1.66906	up	-1.41791	-0.503763	1.41791	down	2.36658	1.2428	2.36658	up	437.836	319.051	273.132	203.579	0.635807	0.132043	-0.148539	-0.606995	447.255	428.417	313.479	324.624	272.174	274.091	211.726	195.432	0.655429	0.616184	0.12906	0.135026	-0.168018	-0.12906
A_23_P134925	BNIP3L	0.000417303	7.22168e-06	-3.94187	-1.97888	3.94187	down	1.37501	0.459445	1.37501	up	1.53513	0.618365	1.53513	up	6.05131	2.59725	6.05131	up	1.11645	0.158919	1.11645	up	5.42013	2.43833	5.42013	up	1950.2	2249.97	1524.48	396.613	0.225179	0.384099	-0.234266	-2.21315	1983.23	1917.18	2295.33	2204.61	1563.06	1485.89	424.342	368.883	0.238197	0.212162	0.435406	0.332791	-0.212162	-0.256371
A_33_P3462960	DNAJC3	0.000417303	7.21667e-06	1.83295	0.874168	1.83295	up	-1.22985	-0.298483	1.22985	down	-1.1124	-0.153675	1.1124	down	-2.03897	-1.02784	2.03897	down	1.10558	0.144809	1.10558	up	-2.25426	-1.17265	2.25426	down	1783.47	2037.33	2357.99	4420.77	-0.205589	-0.0607801	0.0928946	0.967063	1817.98	1748.95	2004.58	2070.09	2435.61	2280.37	4459.61	4381.93	-0.189083	-0.222095	-0.0617561	-0.059804	0.125985	0.059804
A_23_P135326	POLE3	0.000419041	7.27822e-06	1.41833	0.504189	1.41833	up	1.10711	0.146795	1.10711	up	-1.22463	-0.292349	1.22463	down	-1.73693	-0.796538	1.73693	down	-1.3558	-0.439144	1.3558	down	-1.28111	-0.357395	1.28111	down	11028	8405.87	10704.8	15538.7	0.0617428	-0.377401	-0.085052	0.419137	11107.8	10948.2	8263.74	8548	10631.5	10778	15772.3	15305.1	0.0607643	0.0627213	-0.379578	-0.375224	-0.10934	-0.0607643
A_33_P3272361	CTNNBL1	0.000419041	7.28095e-06	1.42494	0.510903	1.42494	up	-1.86168	-0.896603	1.86168	down	-1.03637	-0.0515332	1.03637	down	-1.47676	-0.562437	1.47676	down	1.79635	0.84507	1.79635	up	-2.65278	-1.40751	2.65278	down	4455.85	8277.5	8915.97	13000.9	-0.881307	-0.0362372	0.015296	0.526199	4523.79	4387.91	7923.84	8631.16	9119.47	8712.47	13276.4	12725.4	-0.870725	-0.89189	-0.075696	0.00322151	0.0338135	-0.00322151
A_23_P16683	TRMT1	0.000420631	7.32509e-06	1.90008	0.926063	1.90008	up	1.08122	0.112662	1.08122	up	-1.02258	-0.0322189	1.02258	down	-1.94299	-0.958282	1.94299	down	-1.10564	-0.144881	1.10564	down	-1.75735	-0.8134	1.75735	down	6980.39	6523.4	6937.54	13490.9	0.0651875	-0.0796938	-0.0474749	0.878588	6895.6	7065.18	6481.44	6565.37	6952.86	6922.21	13672.3	13309.5	0.0362449	0.09413	-0.0667558	-0.0926318	-0.0587049	-0.0362449
A_23_P251916	FAM82B	0.000420631	7.33787e-06	-1.15885	-0.212691	1.15885	down	1.53706	0.620173	1.53706	up	-1.04613	-0.0650663	1.04613	down	1.10774	0.147625	1.10774	up	-1.60797	-0.685239	1.60797	down	1.78122	0.832864	1.78122	up	4438.78	2852.13	3102.69	2741.28	0.655852	-0.0293875	0.0356789	-0.177012	4538.16	4339.39	2804.14	2900.12	3115.74	3089.65	2828.95	2653.62	0.676741	0.634963	-0.0314479	-0.0273271	0.0273271	0.0440307
A_23_P104188	ELF3	0.00042094	7.37203e-06	-2.71687	-1.44195	2.71687	down	1.52786	0.611517	1.52786	up	1.94807	0.962046	1.94807	up	5.29266	2.40399	5.29266	up	1.27503	0.35053	1.27503	up	4.15101	2.05346	4.15101	up	3997.11	5264.31	2810.59	1058.46	0.326677	0.677207	-0.28484	-1.72679	3862.73	4131.5	5371.49	5157.14	2873.93	2747.24	1071.61	1045.31	0.266736	0.386617	0.728801	0.625612	-0.266736	-0.302943
A_23_P52031	PGM1	0.00042094	7.37257e-06	1.2492	0.321009	1.2492	up	1.70416	0.76906	1.70416	up	1.40842	0.494078	1.40842	up	1.12745	0.173069	1.12745	up	-1.20998	-0.274982	1.20998	down	1.3642	0.448051	1.3642	up	12806.4	10941.4	8076.21	10325.6	0.370301	0.0953193	-0.398758	-0.0777497	12789	12823.8	10615.9	11266.9	8152.6	7999.82	10511	10140.2	0.356927	0.383675	0.0746017	0.116037	-0.39953	-0.397987
A_23_P12733	H2AFY2	0.000424484	7.47899e-06	-1.08012	-0.111188	1.08012	down	1.33582	0.417722	1.33582	up	1.03869	0.0547633	1.03869	up	1.12191	0.165951	1.12191	up	-1.28606	-0.362958	1.28606	down	1.44284	0.52891	1.44284	up	1116.58	897.325	898.299	851.4	0.394497	0.031539	-0.0232244	-0.134412	1127.74	1105.41	876.85	917.8	908.764	887.833	876.574	826.226	0.39751	0.391485	0.0208325	0.0422454	-0.0208325	-0.0256162
A_23_P128084	ITGA7	0.000424484	7.46701e-06	-1.73317	-0.793414	1.73317	down	1.00143	0.00206137	1.00143	up	1.09555	0.13165	1.09555	up	1.89877	0.925064	1.89877	up	1.09398	0.129589	1.09398	up	1.73565	0.795475	1.73565	up	2209.1	2497.33	2371.25	1399.65	0	0.129589	-0.00206137	-0.795475	2235.94	2182.27	2459.52	2535.14	2431.95	2310.55	1405.48	1393.83	0.00610924	-0.00610924	0.129963	0.129215	0.0204611	-0.0245838
A_23_P371129	SLX4	0.000424484	7.44972e-06	1.50718	0.591856	1.50718	up	-1.34567	-0.428326	1.34567	down	-1.13715	-0.185429	1.13715	down	-1.7139	-0.777285	1.7139	down	1.18337	0.242898	1.18337	up	-2.02818	-1.02018	2.02818	down	235.823	288.307	340.979	525.883	-0.339353	-0.0964551	0.0889735	0.680829	240.811	230.834	285.799	290.815	344.902	337.055	527.028	524.738	-0.320248	-0.358458	-0.0867887	-0.106122	0.0911584	0.0867887
A_23_P113793	ZBED2	0.000426542	7.55981e-06	1.53653	0.619678	1.53653	up	1.51709	0.601308	1.51709	up	18.0775	4.17612	18.0775	up	11.7651	3.55644	11.7651	up	11.9159	3.57481	11.9159	up	-1.01281	-0.0183692	1.01281	down	364.036	4479.68	258.24	407.03	0	3.57481	-0.601308	0.0183692	350.762	377.309	4422.83	4536.53	274.931	241.549	445.491	368.569	-0.064045	0.064045	3.57872	3.5709	-0.52235	-0.680266
A_23_P121499	WFS1	0.000426542	7.55425e-06	1.52861	0.612224	1.52861	up	-1.20334	-0.267044	1.20334	down	-1.07888	-0.109535	1.07888	down	-1.64919	-0.721759	1.64919	down	1.11536	0.157508	1.11536	up	-1.83944	-0.879267	1.83944	down	1476.15	1701.57	1908.8	2985.97	-0.209099	-0.0515909	0.0579443	0.670168	1492.87	1459.43	1664.48	1738.67	1907.25	1910.35	2997.96	2973.98	-0.204176	-0.214022	-0.0608268	-0.0423551	0.0423551	0.0735335
A_23_P79161	PRELID1	0.000426542	7.55652e-06	1.41675	0.50259	1.41675	up	-1.10506	-0.144128	1.10506	down	-1.22491	-0.292672	1.22491	down	-1.73539	-0.795262	1.73539	down	-1.10845	-0.148544	1.10845	down	-1.5656	-0.646718	1.5656	down	25052.5	23354	29751	43137.2	-0.0641408	-0.212685	0.0799875	0.582578	25212.9	24892.1	23260.1	23447.8	29676.6	29825.4	43677.2	42597.3	-0.0663204	-0.0619612	-0.196265	-0.229104	0.0619612	0.0980139
A_23_P123905	EXOSC3	0.000428433	7.65236e-06	1.8513	0.888535	1.8513	up	-1.07373	-0.102633	1.07373	down	-1.23418	-0.303552	1.23418	down	-2.28483	-1.19209	2.28483	down	-1.14943	-0.20092	1.14943	down	-1.98779	-0.991168	1.98779	down	2180.92	1960.09	2516.19	4766.56	-0.0580697	-0.258989	0.0445628	0.933098	2231.5	2130.33	1969.86	1950.32	2556.23	2476.15	4808.81	4724.31	-0.0360193	-0.0801201	-0.229579	-0.2884	0.0531063	0.0360193
A_23_P58266	S100P	0.000428433	7.65298e-06	-1.59359	-0.672284	1.59359	down	2.01912	1.01373	2.01912	up	8.35908	3.06334	8.35908	up	13.321	3.73563	13.321	up	4.13996	2.04962	4.13996	up	3.21766	1.68601	3.21766	up	638.443	2732.56	339.883	218.221	0.499392	2.54901	-0.514337	-1.18662	623.631	653.256	2840.32	2624.81	329.185	350.58	212.732	223.711	0.454496	0.544288	2.62815	2.46987	-0.574177	-0.454496
A_23_P78053	FAM117A	0.000428433	7.64213e-06	-2.04837	-1.03448	2.04837	down	-1.09925	-0.136525	1.09925	down	1.2423	0.313009	1.2423	up	2.54468	1.34749	2.54468	up	1.3656	0.449534	1.3656	up	1.86342	0.897953	1.86342	up	2792.54	3940.55	3299.08	1649.64	-0.0742941	0.37524	0.0622311	-0.972247	2789.42	2795.66	3954.37	3926.72	3334.26	3263.91	1720.99	1578.29	-0.0873222	-0.0612659	0.402521	0.34796	0.0631962	0.0612659
A_23_P87329	NAT10	0.000428433	7.63715e-06	1.29853	0.376877	1.29853	up	-1.1822	-0.241476	1.1822	down	-1.19908	-0.261933	1.19908	down	-1.55704	-0.63881	1.55704	down	-1.01428	-0.0204573	1.01428	down	-1.53512	-0.618353	1.53512	down	3747.23	3817.46	4760.05	6325.62	-0.121895	-0.142352	0.119581	0.496458	3810.97	3683.48	3756.68	3878.25	4771.94	4748.15	6384.23	6267.01	-0.108768	-0.135022	-0.143105	-0.141599	0.108768	0.130394
A_24_P400473	SLC25A44	0.0004292	7.69131e-06	1.49159	0.576847	1.49159	up	1.71944	0.781938	1.71944	up	-1.00617	-0.00887918	1.00617	down	-1.50079	-0.585726	1.50079	down	-1.73005	-0.790817	1.73005	down	1.15276	0.205091	1.15276	up	2167.36	1294.81	1355.19	2068.32	0.482814	-0.308003	-0.299124	0.277723	2171.07	2163.65	1266.28	1323.35	1394.93	1315.46	2119.28	2017.37	0.473864	0.491764	-0.317584	-0.298422	-0.27123	-0.327018
A_33_P3306146	PLAU	0.0004292	7.69657e-06	-1.59162	-0.670496	1.59162	down	-2.54923	-1.35006	2.54923	down	1.0784	0.108891	1.0784	up	1.7164	0.779387	1.7164	up	2.74908	1.45895	2.74908	up	-1.60165	-0.679563	1.60165	down	416.879	1184.33	1142.06	734.706	-1.02208	0.436873	0.327982	-0.342514	414.362	419.397	1202.45	1166.21	1149.37	1134.76	759.538	709.874	-1.04221	-1.00195	0.481168	0.392578	0.322792	0.333173
A_24_P91140	RPL23A	0.000430237	7.73015e-06	-1.10096	-0.138762	1.10096	down	2.11554	1.08103	2.11554	up	-1.09265	-0.127829	1.09265	down	1.00761	0.0109329	1.00761	up	-2.31154	-1.20886	2.31154	down	2.32913	1.21979	2.32913	up	8767.67	3920.14	4453.8	4139.97	1.13867	-0.0701838	0.0576453	-0.0811167	8809.71	8725.64	3839.1	4001.17	4442.96	4464.63	4104.55	4175.38	1.13417	1.14317	-0.0777912	-0.0625763	0.0397177	0.075573
A_23_P107981	SULT2B1	0.000433929	7.81161e-06	-6.09699	-2.6081	6.09699	down	1.36076	0.444418	1.36076	up	1.06952	0.0969596	1.06952	up	6.52084	2.70506	6.52084	up	-1.27232	-0.347458	1.27232	down	8.29657	3.05252	8.29657	up	316.443	256.983	249.808	42.0536	0.401391	0.0539327	-0.0430269	-2.65112	305.329	327.556	248.414	265.552	254.9	244.715	45.4015	38.7057	0.339286	0.463496	0.0280297	0.0798356	-0.0280297	-0.0580242
A_33_P3304893		0.000434787	7.84218e-06	-1.25164	-0.32382	1.25164	down	1.71988	0.782308	1.71988	up	-1.90477	-0.929618	1.90477	down	-1.52182	-0.605798	1.52182	down	-3.27598	-1.71193	3.27598	down	2.15267	1.10613	2.15267	up	393.334	124.062	245.792	200.915	0.942954	-0.768972	0.160646	-0.163174	400.613	386.055	126.155	121.969	251.271	240.314	202.138	199.691	0.958237	0.92767	-0.72241	-0.815534	0.17839	0.142901
A_19_P00322793	LOC100506190	0.000435519	7.87055e-06	-2.11116	-1.07804	2.11116	down	-1.18046	-0.239353	1.18046	down	1.61977	0.695793	1.61977	up	3.4196	1.77383	3.4196	up	1.91208	0.935146	1.91208	up	1.78842	0.838682	1.78842	up	1105.08	2184.03	1401.9	680.608	-0.124435	0.810711	0.114918	-0.963118	1099.36	1110.81	2130.45	2237.61	1406.79	1397	718.706	642.51	-0.14333	-0.105541	0.797529	0.823893	0.105541	0.124295
A_19_P00319675	LOC100506190	0.000435983	7.9144e-06	-2.04404	-1.03142	2.04404	down	-1.19769	-0.260249	1.19769	down	1.60674	0.684138	1.60674	up	3.28424	1.71556	3.28424	up	1.92437	0.944387	1.92437	up	1.70666	0.771174	1.70666	up	713.627	1419.81	918.491	459.846	-0.131217	0.813169	0.129031	-0.902391	707.857	719.397	1371.24	1468.38	914.367	922.616	457.192	462.499	-0.1543	-0.108135	0.786014	0.840324	0.108135	0.149927
A_19_P00327354	XLOC_l2_015037	0.000435983	7.95483e-06	-2.62224	-1.3908	2.62224	down	-1.15301	-0.20541	1.15301	down	1.91792	0.939545	1.91792	up	5.02925	2.33034	5.02925	up	2.21139	1.14495	2.21139	up	2.27425	1.18539	2.27425	up	269.971	617.254	334.357	130.674	-0.112252	1.0327	0.0931578	-1.29764	278.42	261.523	588.789	645.719	334.303	334.412	137.699	123.649	-0.078506	-0.145998	0.988344	1.07706	0.078506	0.10781
A_23_P426663	MITF	0.000435983	7.90892e-06	-1.65116	-0.723479	1.65116	down	1.38339	0.468207	1.38339	up	1.86491	0.899107	1.86491	up	3.07927	1.62259	3.07927	up	1.34807	0.430901	1.34807	up	2.2842	1.19169	2.2842	up	142.478	198.457	110.673	68.6469	0.239152	0.670053	-0.229054	-0.952534	144.995	139.961	201.219	195.696	112.084	109.262	71.515	65.7787	0.253225	0.22508	0.71235	0.627756	-0.22508	-0.233028
A_33_P3209960	RASGRP2	0.000435983	7.94064e-06	-4.10167	-2.03621	4.10167	down	-1.16584	-0.221376	1.16584	down	1.04773	0.0672693	1.04773	up	4.29745	2.10348	4.29745	up	1.22149	0.288645	1.22149	up	3.51819	1.81483	3.51819	up	725.53	915.752	909.11	227.382	-0.112958	0.175687	0.108418	-1.92779	725.335	725.724	914.207	917.297	922.77	895.449	243.734	211.03	-0.124763	-0.101154	0.195471	0.155903	0.115681	0.101154
A_33_P3422812	C7orf73	0.000435983	7.93771e-06	1.17725	0.235418	1.17725	up	1.59711	0.675459	1.59711	up	1.27666	0.352378	1.27666	up	1.08445	0.11696	1.08445	up	-1.251	-0.323082	1.251	down	1.35664	0.440042	1.35664	up	1889.27	1560.75	1271.48	1531.59	0.382733	0.0596514	-0.292727	-0.0573087	1912.73	1865.8	1527.28	1594.22	1300.17	1242.78	1555.66	1507.52	0.389236	0.37623	0.0509286	0.0683742	-0.274575	-0.310878
A_24_P208909	TRIM2	0.000439511	8.03452e-06	-3.10105	-1.63275	3.10105	down	-1.1697	-0.226134	1.1697	down	1.46246	0.548401	1.46246	up	4.53517	2.18116	4.53517	up	1.71064	0.774535	1.71064	up	2.65116	1.40662	2.65116	up	580.77	1026.32	730.15	240.884	-0.107437	0.667099	0.118697	-1.51406	567.573	593.967	1023.01	1029.64	709.381	750.919	244.788	236.98	-0.151642	-0.063231	0.684657	0.64954	0.063231	0.174163
A_23_P214603	FLOT1	0.000440544	8.09928e-06	-2.27723	-1.18728	2.27723	down	-1.1883	-0.248893	1.1883	down	1.21602	0.282172	1.21602	up	2.76917	1.46945	2.76917	up	1.445	0.531065	1.445	up	1.91639	0.938389	1.91639	up	5841.34	8721.9	7458.82	3351.92	-0.134446	0.396619	0.114448	-1.07283	5762.72	5919.96	8603.17	8840.62	7477.32	7440.31	3330.55	3373.28	-0.165281	-0.10361	0.399199	0.39404	0.10361	0.125285
A_23_P254573	DNAJC2	0.000440544	8.12903e-06	1.94162	0.957257	1.94162	up	1.06415	0.0897079	1.06415	up	-1.30743	-0.386734	1.30743	down	-2.53853	-1.34399	2.53853	down	-1.39131	-0.476442	1.39131	down	-1.82456	-0.867549	1.82456	down	7732.39	5741.22	7806.06	15517.1	0.0559297	-0.420512	-0.0337782	0.923479	7982.97	7481.82	5611.75	5870.68	7955.46	7656.65	16066	14968.2	0.0912805	0.0205789	-0.430832	-0.410192	-0.0205789	-0.0469775
A_24_P521994	KLHL24	0.000440544	8.11835e-06	-5.64026	-2.49576	5.64026	down	1.53556	0.618764	1.53556	up	1.70807	0.77237	1.70807	up	9.63398	3.26813	9.63398	up	1.11235	0.153606	1.11235	up	8.66095	3.11453	8.66095	up	305.644	350.972	213.659	38.763	0.34535	0.498955	-0.273414	-2.76918	289.779	321.509	360.84	341.104	217.932	209.387	38.1251	39.401	0.258979	0.43172	0.561748	0.436163	-0.258979	-0.287849
A_24_P90097	ADD3	0.000440544	8.11696e-06	-2.32464	-1.21701	2.32464	down	-1.14986	-0.201457	1.14986	down	1.10497	0.144002	1.10497	up	2.56865	1.36101	2.56865	up	1.27056	0.345459	1.27056	up	2.02168	1.01555	2.02168	up	1340.46	1759.7	1656.23	730.006	-0.0979786	0.24748	0.103478	-1.11353	1360.87	1320.05	1748.09	1771.31	1654.35	1658.1	766.383	693.629	-0.0874276	-0.10853	0.260181	0.23478	0.0874276	0.119528
A_33_P3318668	C9orf169	0.000440544	8.1301e-06	-1.22223	-0.289521	1.22223	down	2.57197	1.36288	2.57197	up	2.96614	1.56859	2.96614	up	3.62532	1.85811	3.62532	up	1.15326	0.205713	1.15326	up	3.14355	1.6524	3.14355	up	2197.89	2619.61	918.608	768.919	0.663806	0.869519	-0.699069	-0.98859	2195.46	2200.32	2667.82	2571.4	897.052	940.164	770.643	767.195	0.650791	0.676821	0.918291	0.820746	-0.747347	-0.650791
A_33_P3221119	GON4L	0.000441064	8.15505e-06	-3.03258	-1.60054	3.03258	down	1.02071	0.0295682	1.02071	up	-1.02505	-0.0356903	1.02505	down	2.95847	1.56485	2.95847	up	-1.04627	-0.0652585	1.04627	down	3.09537	1.63011	3.09537	up	2313.78	2284.68	2437.82	822.58	0.0580363	-0.00722218	0.0284681	-1.57208	2359.16	2268.41	2290.12	2279.25	2541.37	2334.27	855.931	789.228	0.0749145	0.0411582	0.0184312	-0.0328755	0.0753675	-0.0184312
A_23_P256473	SEMA3C	0.000442795	8.20247e-06	1.97144	0.979253	1.97144	up	3.90445	1.96512	3.90445	up	1.47786	0.563515	1.47786	up	-1.33398	-0.415738	1.33398	down	-2.64195	-1.40161	2.64195	down	1.9805	0.985867	1.9805	up	160.476	62.7863	44.1407	89.0524	1.18651	-0.215092	-0.778607	0.200646	166.273	154.679	59.9855	65.5871	44.251	44.0304	89.1341	88.9707	1.22723	1.1458	-0.257272	-0.172912	-0.78942	-0.767793
A_33_P3305482	EIF2B3	0.000443312	8.22749e-06	1.97336	0.980657	1.97336	up	-1.15441	-0.20716	1.15441	down	-1.077	-0.107015	1.077	down	-2.12531	-1.08767	2.12531	down	1.07188	0.100145	1.07188	up	-2.27808	-1.18782	2.27808	down	794.101	879.857	985.274	1989.67	-0.143948	-0.0438027	0.0632124	1.04387	792.224	795.978	856.017	903.696	970.338	1000.21	2017.5	1961.83	-0.158776	-0.12912	-0.0606828	-0.0269227	0.0269227	0.0995021
A_33_P3262670	MAP7D3	0.000444335	8.26194e-06	4.15902	2.05624	4.15902	up	1.0841	0.116491	1.0841	up	-1.30638	-0.385579	1.30638	down	-5.43327	-2.44182	5.43327	down	-1.41624	-0.50207	1.41624	down	-3.83639	-1.93975	3.83639	down	111.505	81.3388	110.499	470.086	0.0648599	-0.437211	-0.0516315	2.00461	116.958	106.052	77.7171	84.9604	115.121	105.877	483.829	456.343	0.124054	0.0056653	-0.479271	-0.39515	-0.0056653	-0.0975976
A_23_P218058	KLRC4	0.000444396	8.3042e-06	-6.35575	-2.66806	6.35575	down	-5.76229	-2.52664	5.76229	down	-1.75731	-0.813369	1.75731	down	3.61675	1.85469	3.61675	up	3.27904	1.71327	3.27904	up	1.10299	0.14142	1.10299	up	72.666	246.002	449.244	72.3874	-0.873038	0.840236	1.6536	-1.01446	77.277	68.055	234.132	257.872	461.47	437.018	75.8078	68.967	-0.792787	-0.95329	0.792787	0.887684	1.67846	1.62875
A_23_P99027	PTPN11	0.000444396	8.31285e-06	1.55935	0.640941	1.55935	up	-1.03424	-0.0485687	1.03424	down	1.06509	0.0909729	1.06509	up	-1.46405	-0.549968	1.46405	down	1.10156	0.139542	1.10156	up	-1.61274	-0.689509	1.61274	down	3745.27	4263.86	4163.28	6644.68	-0.0961342	0.0434074	-0.0475655	0.593375	3722.99	3767.54	4176.75	4350.97	4237.83	4088.74	6814.22	6475.14	-0.116131	-0.0761375	0.0361481	0.0506668	-0.0361481	-0.0589829
A_32_P209230	CITED4	0.000444396	8.34045e-06	-2.2093	-1.14359	2.2093	down	1.92081	0.941714	1.92081	up	1.45362	0.53965	1.45362	up	3.21148	1.68324	3.21148	up	-1.3214	-0.402064	1.3214	down	4.24364	2.0853	4.24364	up	2725.5	2130.85	1524.41	706.092	0.691325	0.289261	-0.25039	-1.39398	2656.08	2794.92	2163.27	2098.44	1534.05	1514.77	705.66	706.524	0.643154	0.739496	0.333427	0.245095	-0.255684	-0.245095
A_33_P3252915	RNF7	0.000444396	8.29631e-06	1.22787	0.296161	1.22787	up	-1.10455	-0.143465	1.10455	down	-1.36094	-0.444602	1.36094	down	-1.67106	-0.740763	1.67106	down	-1.23212	-0.301137	1.23212	down	-1.35625	-0.439626	1.35625	down	111.192	93.2826	131.987	165.897	-0.0689876	-0.370125	0.0744774	0.370638	111.336	111.047	90.8415	95.7237	131.931	132.043	169.981	161.813	-0.0785272	-0.059448	-0.385669	-0.354581	0.059448	0.0895069
A_33_P3285545	CLDN4	0.000444396	8.33524e-06	-1.8247	-0.867662	1.8247	down	1.24808	0.319709	1.24808	up	1.62687	0.702096	1.62687	up	2.96855	1.56976	2.96855	up	1.3035	0.382387	1.3035	up	2.27737	1.18737	2.27737	up	62968	84825.6	54225.5	30423.6	0.156274	0.53866	-0.163435	-1.0311	63341.8	62594.2	86385	83266.1	55143.8	53307.3	31431.7	29415.5	0.15342	0.159128	0.587405	0.489916	-0.15342	-0.173451
A_23_P365719	TAPBP	0.000447028	8.40542e-06	-1.67888	-0.747495	1.67888	down	-1.26476	-0.338865	1.26476	down	1.13887	0.187597	1.13887	up	1.91201	0.935092	1.91201	up	1.44039	0.526462	1.44039	up	1.32743	0.40863	1.32743	up	2905.51	4324.46	3949.11	2407.62	-0.172143	0.354319	0.166722	-0.580773	2893.74	2917.29	4333.52	4315.4	3956.16	3942.07	2455.23	2360.02	-0.189408	-0.154878	0.37956	0.329077	0.154878	0.178565
A_23_P10385	DTL	0.000447805	8.45663e-06	-1.33828	-0.420381	1.33828	down	1.1446	0.194839	1.1446	up	-1.31145	-0.391159	1.31145	down	1.02046	0.0292215	1.02046	up	-1.50108	-0.585998	1.50108	down	1.53179	0.61522	1.53179	up	2571	1770.17	2414.09	1846.01	0.390487	-0.195511	0.195648	-0.224733	2612.44	2529.55	1724.83	1815.52	2463.11	2365.07	1884.55	1807.47	0.402329	0.378644	-0.210258	-0.180764	0.210531	0.180764
A_23_P144959	VCAN	0.000447805	8.45192e-06	2.16813	1.11645	2.16813	up	1.60261	0.680419	1.60261	up	-1.3723	-0.456598	1.3723	down	-2.97533	-1.57305	2.97533	down	-2.19926	-1.13702	2.19926	down	-1.35288	-0.43603	1.35288	down	419.359	196.858	281.021	623.519	0.356058	-0.780959	-0.324361	0.792088	437.658	401.06	194.699	199.017	287.701	274.342	638.444	608.594	0.407634	0.304482	-0.774563	-0.787356	-0.304482	-0.344241
A_24_P724040	SNRPB2	0.000447805	8.46681e-06	1.98431	0.988637	1.98431	up	1.00956	0.0137238	1.00956	up	-1.00312	-0.00449467	1.00312	down	-1.9905	-0.993132	1.9905	down	-1.01271	-0.0182185	1.01271	down	-1.96552	-0.974914	1.96552	down	2308.55	2356.55	2457.44	4990.08	0.00095129	-0.0172672	-0.0127726	0.975865	2319	2298.09	2285.66	2427.45	2473.84	2441.05	4978.18	5001.99	-0.00393105	0.00583363	-0.0384655	0.00393105	-0.0175657	-0.00797939
A_23_P111888	CTHRC1	0.000448143	8.56278e-06	-2.17268	-1.11948	2.17268	down	3.96361	1.98681	3.96361	up	1.59683	0.675209	1.59683	up	3.4694	1.79469	3.4694	up	-2.48218	-1.31161	2.48218	down	8.61166	3.10629	8.61166	up	302.563	126.281	82.0236	38.6312	1.67445	0.362842	-0.312368	-1.43184	295.908	309.217	116.792	135.771	80.8008	83.2463	39.0065	38.2559	1.63129	1.7176	0.276443	0.449241	-0.348293	-0.276443
A_23_P141965	HAUS8	0.000448143	8.57343e-06	1.225	0.29278	1.225	up	1.00697	0.0100198	1.00697	up	-1.19395	-0.255747	1.19395	down	-1.46259	-0.548527	1.46259	down	-1.20228	-0.265767	1.20228	down	-1.21652	-0.28276	1.21652	down	6888.01	5920.12	7351.09	9217.79	0.00531054	-0.260457	-0.00470924	0.288071	6899.91	6876.1	5879.22	5961.01	7382.14	7320.03	9434.69	9000.89	-0.003613	0.0142341	-0.248204	-0.272709	-0.0130315	0.003613
A_23_P159476	SSNA1	0.000448143	8.60963e-06	1.34159	0.423946	1.34159	up	-1.10289	-0.141291	1.10289	down	-1.27883	-0.354828	1.27883	down	-1.71567	-0.778775	1.71567	down	-1.15953	-0.213537	1.15953	down	-1.47963	-0.565237	1.47963	down	3274.87	2919.19	3881.75	5330.05	-0.0788279	-0.292365	0.0624633	0.48641	3250.81	3298.92	2847.45	2990.94	3935.74	3827.76	5445.37	5214.73	-0.100842	-0.0568142	-0.305612	-0.279119	0.0681124	0.0568142
A_23_P360240	MYEOV	0.000448143	8.54798e-06	1.82004	0.863973	1.82004	up	1.00559	0.00804472	1.00559	up	-1.28456	-0.361279	1.28456	down	-2.33796	-1.22525	2.33796	down	-1.29175	-0.369324	1.29175	down	-1.80992	-0.855928	1.80992	down	3308.58	2646.59	3536.06	6586.53	0	-0.369324	-0.00804472	0.855928	3329.22	3287.93	2651.48	2641.71	3490.03	3582.09	6704.29	6468.78	-0.00241423	0.00241423	-0.344442	-0.394206	-0.0412431	0.0251536
A_23_P53217	EED	0.000448143	8.58438e-06	1.95768	0.969144	1.95768	up	1.09192	0.126863	1.09192	up	-1.17417	-0.231644	1.17417	down	-2.29865	-1.20079	2.29865	down	-1.2821	-0.358507	1.2821	down	-1.79288	-0.842281	1.79288	down	7385.68	5952.58	7267.49	14559.5	0.0622897	-0.296217	-0.0645728	0.904571	7537.05	7234.31	5827.24	6077.92	7237.17	7297.82	14541.7	14577.3	0.0804439	0.0441356	-0.30438	-0.288054	-0.0850101	-0.0441356
A_23_P59950	SLC39A14	0.000448143	8.54388e-06	1.34743	0.430214	1.34743	up	-1.29996	-0.378462	1.29996	down	-1.15668	-0.209984	1.15668	down	-1.55854	-0.640198	1.55854	down	1.12387	0.168478	1.12387	up	-1.7516	-0.808677	1.7516	down	6834.29	7936.62	9547.95	13168.8	-0.278062	-0.109583	0.1004	0.530615	6776.09	6892.49	7883.51	7989.73	9665.74	9430.16	13500	12837.5	-0.301765	-0.254359	-0.0970187	-0.122148	0.103782	0.0970187
A_23_P77731	CRYM	0.000448143	8.61363e-06	-2.42378	-1.27726	2.42378	down	1.0839	0.116227	1.0839	up	-1.03742	-0.0530024	1.03742	down	2.33635	1.22426	2.33635	up	-1.12446	-0.16923	1.12446	down	2.62713	1.39349	2.62713	up	3089.86	2839.66	3063.42	1293.7	0.12631	-0.0429196	0.0100827	-1.26718	3063.73	3116	2884.78	2794.54	3067.9	3058.94	1320.77	1266.62	0.10269	0.14993	0.00222492	-0.0880642	-0.00222492	0.0223904
A_33_P3240295		0.000448143	8.61243e-06	1.66271	0.733533	1.66271	up	1.04497	0.0634632	1.04497	up	1.99304	0.99497	1.99304	up	1.19867	0.261436	1.19867	up	1.90727	0.931507	1.90727	up	-1.59115	-0.67007	1.59115	down	4638.79	9145.74	4770.72	8117.31	-0.323736	0.607771	-0.387199	0.346334	4641.35	4636.24	8888.69	9402.8	4806.01	4735.43	8093.88	8140.74	-0.334358	-0.313113	0.58943	0.626112	-0.390944	-0.383454
A_33_P3396951	BNIP3L	0.000448143	8.56014e-06	-3.9224	-1.97174	3.9224	down	1.04483	0.0632701	1.04483	up	1.13792	0.186399	1.13792	up	4.46338	2.15814	4.46338	up	1.08909	0.123129	1.08909	up	4.09825	2.03501	4.09825	up	398.731	448.826	410.093	106.939	0.0456347	0.168764	-0.0176353	-1.98937	384.389	413.073	429.997	467.655	424.229	395.956	108.377	105.5	-0.0176988	0.108968	0.130424	0.207104	0.0176988	-0.0529695
A_23_P147805	UPP1	0.000448747	8.68774e-06	3.41227	1.77073	3.41227	up	1.35376	0.436971	1.35376	up	1.19703	0.25946	1.19703	up	-2.85062	-1.51127	2.85062	down	-1.13093	-0.17751	1.13093	down	-2.52059	-1.33376	2.52059	down	843.271	770.701	669.311	2337.21	0.0972543	-0.080256	-0.339716	1.43102	827.351	859.191	747.268	794.134	665.216	673.406	2320.79	2353.63	0.0585971	0.135911	-0.101915	-0.0585971	-0.36296	-0.316473
A_23_P34597	CDA	0.000448747	8.67142e-06	-2.29275	-1.19708	2.29275	down	1.01908	0.0272622	1.01908	up	2.13568	1.0947	2.13568	up	4.89658	2.29178	4.89658	up	2.0957	1.06743	2.0957	up	2.33649	1.22434	2.33649	up	1356.7	2938.08	1430.36	638.436	0.0272622	1.0947	0	-1.19708	1326.94	1386.46	3007.95	2868.21	1431.7	1429.02	641.907	634.965	-0.0158072	0.0703316	1.15123	1.03816	-0.0130682	0.0130682
A_23_P78248	KRT23	0.000448747	8.66647e-06	-3.63582	-1.86228	3.63582	down	3.82777	1.9365	3.82777	up	2.53997	1.34481	2.53997	up	9.23488	3.20709	9.23488	up	-1.50702	-0.591694	1.50702	down	13.9171	3.79879	13.9171	up	5529.86	3796.82	1552.76	438.334	1.29303	0.701334	-0.643477	-2.50576	5553.6	5506.13	3995.58	3598.06	1525.27	1580.24	472.835	403.834	1.2878	1.29825	0.799147	0.603521	-0.683432	-0.603521
A_33_P3326225	SAMD12	0.000448747	8.68333e-06	-1.05891	-0.082581	1.05891	down	1.55242	0.634522	1.55242	up	2.19393	1.13352	2.19393	up	2.32318	1.2161	2.32318	up	1.41323	0.498995	1.41323	up	1.64388	0.717103	1.64388	up	799.312	1167.54	553.755	534.784	0.295435	0.794431	-0.339087	-0.421668	805.755	792.87	1139.63	1195.44	576.112	531.398	542.965	526.603	0.295646	0.295225	0.782166	0.806695	-0.295225	-0.382948
A_21_P0004157	XLOC_004929	0.000448913	8.7066e-06	-2.62851	-1.39424	2.62851	down	-2.7863	-1.47835	2.7863	down	-3.14857	-1.6547	3.14857	down	-1.19786	-0.260455	1.19786	down	-1.13002	-0.176349	1.13002	down	-1.06003	-0.0841055	1.06003	down	417.05	381.595	1248.97	486.18	-0.0347352	-0.211084	1.44361	0.0493703	415.361	418.738	368.032	395.159	1226.76	1271.17	485.224	487.137	-0.0519943	-0.0174761	-0.240166	-0.182003	1.40355	1.48368
A_23_P16214	FBXW9	0.000449276	8.73997e-06	1.10824	0.14827	1.10824	up	1.26226	0.336012	1.26226	up	-1.16733	-0.223207	1.16733	down	-1.29368	-0.371477	1.29368	down	-1.47347	-0.559218	1.47347	down	1.13898	0.187742	1.13898	up	776.85	544.887	661.319	750.139	0.258765	-0.300454	-0.0772471	0.071023	788.882	764.818	531.471	558.303	664.28	658.358	764.344	735.933	0.269694	0.247836	-0.313763	-0.287144	-0.0852046	-0.0692897
A_24_P873764	BCR	0.000449276	8.76056e-06	-1.38955	-0.474615	1.38955	down	1.38213	0.46689	1.38213	up	1.12346	0.167949	1.12346	up	1.5611	0.642564	1.5611	up	-1.23024	-0.298941	1.23024	down	1.92053	0.941505	1.92053	up	1769.83	1486.37	1375.97	1013.44	0.392515	0.0935741	-0.0743747	-0.54899	1796.52	1743.14	1491.87	1480.87	1381.75	1370.19	1027.92	998.969	0.402856	0.382174	0.121133	0.0660148	-0.0827346	-0.0660148
A_32_P52911	ADI1	0.000449276	8.75635e-06	2.33997	1.22649	2.33997	up	-1.22804	-0.296362	1.22804	down	-1.05322	-0.0748134	1.05322	down	-2.46451	-1.3013	2.46451	down	1.16598	0.221549	1.16598	up	-2.87358	-1.52285	2.87358	down	866.108	1043.33	1142.96	2736.45	-0.236655	-0.0151062	0.0597072	1.2862	888.471	843.744	1024.76	1061.89	1116.31	1169.6	2775.01	2697.9	-0.210813	-0.262497	-0.0185599	-0.0116525	0.0116525	0.107762
A_23_P362228	C1orf213	0.000452353	8.83632e-06	-2.01988	-1.01427	2.01988	down	1.31221	0.391995	1.31221	up	-1.32607	-0.407161	1.32607	down	1.52321	0.607111	1.52321	up	-1.74008	-0.799156	1.74008	down	2.65051	1.40627	2.65051	up	479.023	284.45	392.431	198.795	0.591674	-0.207482	0.199679	-0.814593	474.213	483.832	286.501	282.4	403.1	381.762	203.162	194.427	0.565773	0.617576	-0.174864	-0.240099	0.224494	0.174864
A_23_P101707	PLIN3	0.000453536	8.91354e-06	-1.51793	-0.602103	1.51793	down	-1.21698	-0.2833	1.21698	down	-1.00685	-0.00984192	1.00685	down	1.50761	0.592261	1.50761	up	1.2087	0.273458	1.2087	up	1.2473	0.318803	1.2473	up	2024.38	2528.65	2647.55	1785	-0.137491	0.135968	0.14581	-0.456294	2029.63	2019.14	2491.14	2566.16	2644.65	2650.46	1802.83	1767.17	-0.145172	-0.12981	0.136784	0.135151	0.12981	0.161809
A_23_P102770	NAA20	0.000453536	8.90829e-06	1.99071	0.993282	1.99071	up	-1.06098	-0.0853991	1.06098	down	-1.04945	-0.0696278	1.04945	down	-2.08914	-1.06291	2.08914	down	1.01099	0.0157714	1.01099	up	-2.1121	-1.07868	2.1121	down	3937.65	4114.55	4488.77	9144.21	-0.0598955	-0.0441241	0.0255036	1.01879	4022.58	3852.73	3987.43	4241.68	4521.96	4455.58	9138.65	9149.77	-0.0401945	-0.0795965	-0.066493	-0.0217552	0.0217552	0.0292521
A_23_P217384	AP1S2	0.000453536	8.91174e-06	3.23722	1.69476	3.23722	up	-1.24875	-0.32048	1.24875	down	-1.15785	-0.211443	1.15785	down	-3.7482	-1.9062	3.7482	down	1.07851	0.109037	1.07851	up	-4.04246	-2.01524	4.04246	down	256.634	286.091	344.122	1140.03	-0.229915	-0.120878	0.0905647	1.78532	266.885	246.383	272.619	299.563	343.875	344.37	1133.53	1146.52	-0.183676	-0.276154	-0.166645	-0.0751119	0.0751119	0.106018
A_23_P257538	RBBP9	0.000453536	8.95416e-06	1.06827	0.0952749	1.06827	up	1.50736	0.592021	1.50736	up	1.02202	0.0314221	1.02202	up	-1.04525	-0.0638528	1.04525	down	-1.47488	-0.560599	1.47488	down	1.41103	0.496746	1.41103	up	682.538	478.139	486.545	531.948	0.527849	-0.0327501	-0.0641723	0.0311027	697.878	667.197	469.959	486.32	493.989	479.1	542.962	520.933	0.548863	0.506834	-0.0352178	-0.0302825	-0.0565143	-0.0718303
A_23_P311640	AGFG2	0.000453536	8.93851e-06	1.13115	0.177793	1.13115	up	-2.31521	-1.21114	2.31521	down	1.6382	0.712111	1.6382	up	1.44826	0.534318	1.44826	up	3.79278	1.92325	3.79278	up	-2.61885	-1.38894	2.61885	down	383.484	1503.06	954.825	1104.7	-1.31907	0.604182	-0.107929	0.0698638	388.273	378.694	1530.69	1475.42	993.085	916.565	1131.04	1078.35	-1.31247	-1.32567	0.652925	0.555439	-0.0645061	-0.151351
A_33_P3243168	MZF1	0.000453536	8.92689e-06	-2.39886	-1.26235	2.39886	down	-1.52817	-0.611806	1.52817	down	1.0366	0.0518541	1.0366	up	2.48665	1.3142	2.48665	up	1.5841	0.66366	1.5841	up	1.56976	0.650541	1.56976	up	2366.76	3873.62	3889.77	1658.34	-0.289137	0.374523	0.322669	-0.939679	2407.04	2326.48	3843.39	3903.86	4054.37	3725.17	1697.34	1619.34	-0.276	-0.302275	0.385482	0.363565	0.369338	0.276
A_23_P10232	BANK1	0.000453584	8.98671e-06	-3.06398	-1.61541	3.06398	down	-1.69818	-0.763985	1.69818	down	1.1555	0.208516	1.1555	up	3.54042	1.82392	3.54042	up	1.96224	0.972502	1.96224	up	1.80428	0.851421	1.80428	up	146.54	297.131	267.403	89.3914	-0.397416	0.575086	0.36657	-1.24884	144.178	148.902	302.221	292.041	269.366	265.44	93.2431	85.5397	-0.432089	-0.362742	0.622019	0.528152	0.362742	0.370397
A_33_P3418942	NUDT21	0.000453584	8.98408e-06	1.32099	0.401616	1.32099	up	-1.49167	-0.576931	1.49167	down	-1.20523	-0.269311	1.20523	down	-1.5921	-0.670928	1.5921	down	1.23766	0.307619	1.23766	up	-1.97048	-0.978547	1.97048	down	1499.02	1916.84	2402.78	3247.68	-0.43784	-0.130221	0.139091	0.540707	1531.45	1466.59	1889.13	1944.54	2443.83	2361.73	3256.29	3239.08	-0.418045	-0.457635	-0.128857	-0.131585	0.149324	0.128857
A_23_P119141	KEAP1	0.000454642	9.07332e-06	1.39013	0.475221	1.39013	up	1.04937	0.0695252	1.04937	up	-1.07325	-0.101991	1.07325	down	-1.49196	-0.577212	1.49196	down	-1.12624	-0.171516	1.12624	down	-1.32473	-0.405696	1.32473	down	2945.14	2702.47	3016.63	4290.94	0.0290308	-0.142485	-0.0404944	0.434727	2980.94	2909.33	2648.03	2756.91	3083.54	2949.72	4361.08	4220.8	0.0351534	0.0229082	-0.149332	-0.135638	-0.0229082	-0.0580807
A_23_P119196	KLF2	0.000454642	9.12985e-06	2.67374	1.41886	2.67374	up	-2.49925	-1.32149	2.49925	down	-1.03413	-0.0484123	1.03413	down	-2.76499	-1.46727	2.76499	down	2.41677	1.27308	2.41677	up	-6.68235	-2.74036	6.68235	down	1458.05	3642.05	3916.41	10718.9	-1.32149	-0.0484123	0	1.41886	1448.41	1467.68	3726.81	3557.29	3973.5	3859.33	10424.1	11013.6	-1.34244	-1.30055	0.00738764	-0.104212	0.00661421	-0.00661421
A_23_P150009	ZDHHC16	0.000454642	9.12818e-06	1.47116	0.556955	1.47116	up	-1.18243	-0.241755	1.18243	down	-1.04002	-0.0566068	1.04002	down	-1.53003	-0.613562	1.53003	down	1.13693	0.185148	1.13693	up	-1.73955	-0.79871	1.73955	down	1687.04	1981.93	2144.11	3229.19	-0.212651	-0.0275025	0.0291042	0.58606	1699.88	1674.2	1969.36	1994.5	2187.34	2100.89	3338.92	3119.47	-0.213084	-0.212217	-0.014432	-0.0405731	0.0437765	0.014432
A_23_P203488	SMPD1	0.000454642	9.06714e-06	2.99361	1.58189	2.99361	up	-1.2725	-0.347671	1.2725	down	-1.15747	-0.210973	1.15747	down	-3.46501	-1.79286	3.46501	down	1.09939	0.136697	1.09939	up	-3.80939	-1.92956	3.80939	down	99.4331	113.173	135.979	416.54	-0.274291	-0.137594	0.0733798	1.65527	100.508	98.3577	106.073	120.273	137.733	134.225	417.919	415.161	-0.270105	-0.278477	-0.206003	-0.0691843	0.0775752	0.0691843
A_23_P43326	SPTLC1	0.000454642	9.08235e-06	1.17514	0.232828	1.17514	up	-2.41731	-1.2734	2.41731	down	1.02399	0.0342073	1.02399	up	-1.1476	-0.198621	1.1476	down	2.47531	1.30761	2.47531	up	-2.84067	-1.50623	2.84067	down	1073.72	2746.5	2789.61	3355.55	-1.28906	0.0185542	-0.0156531	0.217175	1079.5	1067.94	2780.82	2712.18	2745.27	2833.94	3447.89	3263.22	-1.29271	-1.28541	0.0588026	-0.0216942	-0.0530004	0.0216942
A_23_P91697	LARGE	0.000454642	9.13431e-06	1.80094	0.848753	1.80094	up	-2.71361	-1.44022	2.71361	down	21.5408	4.429	21.5408	up	11.9608	3.58025	11.9608	up	58.4533	5.86921	58.4533	up	-4.88706	-2.28897	4.88706	down	5.61352	339.344	16.4739	30.2148	-1.92513	3.94408	-0.484913	0.36384	5.79383	5.43321	321.683	357.005	14.5553	18.3924	32.122	28.3077	-1.89019	-1.96007	3.89115	3.99702	-0.668114	-0.301713
A_24_P294832	PTP4A1	0.000454642	9.10223e-06	1.39849	0.483874	1.39849	up	1.62174	0.697546	1.62174	up	-1.3622	-0.445933	1.3622	down	-1.90502	-0.929807	1.90502	down	-2.20913	-1.14348	2.20913	down	1.15964	0.213672	1.15964	up	15491.6	7247.2	10265.3	14691.1	0.464448	-0.679031	-0.233098	0.250776	15358.7	15624.6	7108	7386.41	10273.3	10257.3	14671.6	14710.6	0.440649	0.488248	-0.684527	-0.673534	-0.24639	-0.219805
A_33_P3255929		0.000454642	9.05976e-06	-1.65292	-0.725017	1.65292	down	1.58749	0.666744	1.58749	up	1.72043	0.782765	1.72043	up	2.84373	1.50778	2.84373	up	1.08374	0.116022	1.08374	up	2.62399	1.39176	2.62399	up	185.94	208.205	125.871	77.9779	0.332587	0.448609	-0.334157	-1.05917	183.045	188.834	206.488	209.923	124.037	127.706	80.9653	74.9905	0.298709	0.366465	0.458926	0.438291	-0.369604	-0.298709
A_23_P106898	ORAI3	0.000455141	9.34372e-06	-2.35262	-1.23427	2.35262	down	-1.00507	-0.00729823	1.00507	down	1.61131	0.688234	1.61131	up	3.7908	1.9225	3.7908	up	1.61948	0.695533	1.61948	up	2.34075	1.22697	2.34075	up	83.9895	140.63	90.7173	39.4636	-0.00291038	0.692622	0.00438786	-1.22988	83.3429	84.6362	135.783	145.477	90.1145	91.32	38.9024	40.0248	-0.0254357	0.0196149	0.6651	0.720144	-0.0196149	0.0283906
A_23_P12363	ROR1	0.000455141	9.30657e-06	1.07338	0.102161	1.07338	up	-1.04561	-0.0643434	1.04561	down	3.68403	1.88128	3.68403	up	3.43217	1.77912	3.43217	up	3.85205	1.94563	3.85205	up	-1.12234	-0.166505	1.12234	down	299.65	1192.8	337.174	369.765	-0.13652	1.80911	-0.0721765	0.029985	306.305	292.996	1163.05	1222.55	356.386	317.963	370.63	368.9	-0.115893	-0.157146	1.79534	1.82288	-0.00430298	-0.14005
A_23_P146077	ZNF395	0.000455141	9.38206e-06	-1.73911	-0.798353	1.73911	down	-1.22107	-0.28815	1.22107	down	-1.01871	-0.0267453	1.01871	down	1.70717	0.771607	1.70717	up	1.19865	0.261405	1.19865	up	1.42425	0.510202	1.42425	up	1796.47	2224.88	2357.95	1387.12	-0.128924	0.132481	0.159226	-0.639127	1821.96	1770.97	2210.06	2239.7	2419.17	2296.73	1403.27	1370.96	-0.119869	-0.13798	0.145092	0.119869	0.182272	0.13618
A_23_P146946	CST6	0.000455141	9.33766e-06	-1.4537	-0.539727	1.4537	down	-2.37773	-1.24959	2.37773	down	-1.87607	-0.907713	1.87607	down	-1.29055	-0.367987	1.29055	down	1.2674	0.341873	1.2674	up	-1.63564	-0.709859	1.63564	down	2816.07	3689.96	7195.42	5065.74	-0.534769	-0.192896	0.714817	0.17509	2786.44	2845.71	3563	3816.93	7171.81	7219.04	5133.93	4997.54	-0.561369	-0.508169	-0.220337	-0.165455	0.695665	0.733969
A_23_P200976	HYI	0.000455141	9.36534e-06	-1.1802	-0.239026	1.1802	down	-2.19855	-1.13655	2.19855	down	1.04841	0.068202	1.04841	up	1.23733	0.307228	1.23733	up	2.30498	1.20475	2.30498	up	-1.86287	-0.897527	1.86287	down	864.357	2058.59	2042.18	1770.72	-1.03191	0.172848	0.104646	-0.13438	855.678	873.036	2054.03	2063.16	2059.1	2025.25	1766.86	1774.57	-1.05781	-1.006	0.191869	0.153826	0.102185	0.107107
A_23_P259166	TCEAL4	0.000455141	9.33975e-06	-1.21798	-0.284492	1.21798	down	1.75159	0.808668	1.75159	up	1.0244	0.0347776	1.0244	up	1.2477	0.319269	1.2477	up	-1.70987	-0.773891	1.70987	down	2.13341	1.09316	2.13341	up	9400.12	5680.69	5770.29	4846.54	0.773891	0	-0.0347776	-0.319269	9537.15	9263.08	5596.95	5764.43	5974.78	5565.8	4962.48	4730.6	0.783506	0.764275	0.00094986	-0.00094986	0.00195312	-0.0715084
A_23_P304682	EMP2	0.000455141	9.31403e-06	-1.4352	-0.521249	1.4352	down	1.46581	0.551694	1.46581	up	1.37995	0.464615	1.37995	up	1.9805	0.985864	1.9805	up	-1.06222	-0.0870791	1.06222	down	2.10372	1.07294	2.10372	up	2452.66	2387	1798.47	1282.15	0.323554	0.236475	-0.22814	-0.749389	2431.88	2473.44	2312.37	2461.62	1834.6	1762.35	1291.66	1272.65	0.299912	0.347195	0.213574	0.259375	-0.213574	-0.242706
A_24_P382489	SLC27A1	0.000455141	9.25358e-06	-2.64659	-1.40414	2.64659	down	-1.78129	-0.832922	1.78129	down	1.96201	0.972332	1.96201	up	5.19264	2.37647	5.19264	up	3.49491	1.80525	3.49491	up	1.48577	0.571215	1.48577	up	1513.06	5466.75	2897.3	1120.21	-0.419677	1.38558	0.413245	-0.990892	1489.58	1536.55	5655.09	5278.42	2981.22	2813.37	1149.84	1090.58	-0.453493	-0.385861	1.45752	1.31364	0.440628	0.385861
A_33_P3211174	PIAS4	0.000455141	9.29873e-06	1.45251	0.538552	1.45251	up	1.05129	0.0721574	1.05129	up	-1.01184	-0.0169773	1.01184	down	-1.46971	-0.555529	1.46971	down	-1.06373	-0.0891347	1.06373	down	-1.38165	-0.466394	1.38165	down	306.013	297.264	312.846	465.083	0.0397673	-0.0493674	-0.0323901	0.506162	305.667	306.358	295.997	298.531	317.202	308.491	474.957	455.208	0.02672	0.0528145	-0.0332985	-0.0654364	-0.02672	-0.0380602
A_33_P3247624	REP15	0.000455141	9.22505e-06	-1.22356	-0.29108	1.22356	down	-3.24954	-1.70023	3.24954	down	1.80402	0.851219	1.80402	up	2.20732	1.1423	2.20732	up	5.86224	2.55145	5.86224	up	-2.65581	-1.40915	2.65581	down	110.123	666.718	384.986	321.51	-1.52121	1.03024	0.179024	-0.112056	113.858	106.388	673.27	660.165	407.235	362.737	327.52	315.499	-1.48368	-1.55874	1.06664	0.993844	0.248075	0.109973
A_33_P3261610	POLR3GL	0.000455141	9.19868e-06	-1.80265	-0.850118	1.80265	down	-1.47834	-0.563975	1.47834	down	-1.05538	-0.0777669	1.05538	down	1.70805	0.772351	1.70805	up	1.40076	0.486208	1.40076	up	1.21938	0.286143	1.21938	up	892.686	1291.76	1417.87	805.353	-0.249354	0.236854	0.314621	-0.535497	914.214	871.159	1281.6	1301.91	1430.75	1404.98	833.034	777.671	-0.225974	-0.272734	0.247735	0.225974	0.313319	0.315923
A_33_P3376249	S100A2	0.000455141	9.35376e-06	-1.71422	-0.777552	1.71422	down	1.47667	0.562348	1.47667	up	1.43511	0.521164	1.43511	up	2.4601	1.29872	2.4601	up	-1.02896	-0.0411839	1.02896	down	2.53134	1.3399	2.53134	up	12662.7	12710.4	9211.14	5498.82	0.304623	0.263439	-0.257725	-1.03528	13047.6	12277.7	12727.7	12693	9185.23	9237.04	5513.27	5484.37	0.337076	0.272171	0.287628	0.239251	-0.2762	-0.239251
A_33_P3378509	USP38	0.000455141	9.3625e-06	1.64123	0.714777	1.64123	up	-1.1057	-0.144966	1.1057	down	-1.21716	-0.28352	1.21716	down	-1.99764	-0.998298	1.99764	down	-1.1008	-0.138555	1.1008	down	-1.81472	-0.859743	1.81472	down	1591.96	1494.03	1891.56	3178.01	-0.0757723	-0.214327	0.0691934	0.783971	1625.41	1558.51	1495.23	1492.83	1926.62	1856.51	3278.21	3077.81	-0.0568714	-0.0946732	-0.19095	-0.237703	0.0815153	0.0568714
A_33_P3379506	MITD1	0.000455141	9.17095e-06	1.29003	0.367405	1.29003	up	-1.33516	-0.417017	1.33516	down	-1.30108	-0.379712	1.30108	down	-1.67843	-0.747117	1.67843	down	1.0262	0.0373058	1.0262	up	-1.7224	-0.784422	1.7224	down	1619.21	1717.89	2323.47	3067.47	-0.238542	-0.201236	0.178475	0.54588	1615.11	1623.31	1661.82	1773.95	2350.1	2296.83	3113.97	3020.98	-0.253613	-0.223471	-0.226118	-0.176354	0.180596	0.176354
A_33_P3382924	SPARC	0.000455141	9.3716e-06	-2.29067	-1.19577	2.29067	down	-228.046	-7.83318	228.046	down	2.80073	1.4858	2.80073	up	6.41555	2.68157	6.41555	up	638.697	9.31899	638.697	up	-99.5545	-6.63741	99.5545	down	38.6318	25093.3	9356.87	4162.3	-7.17178	2.1472	0.6614	-0.534369	31.557	45.7065	26291.1	23895.6	8396.63	10317.1	4349.77	3974.84	-7.45042	-6.89315	2.23834	2.05607	0.498404	0.824396
A_23_P152087	FAM82A2	0.000457633	9.44937e-06	2.18801	1.12962	2.18801	up	1.07902	0.109725	1.07902	up	1.04794	0.0675607	1.04794	up	-2.08791	-1.06206	2.08791	down	-1.02966	-0.0421643	1.02966	down	-2.02777	-1.0199	2.02777	down	3381.68	3395.69	3367.67	7539.95	0.0124235	-0.0297408	-0.0973015	1.03232	3451.16	3312.2	3259.8	3531.58	3417.32	3318.01	7600.46	7479.45	0.0306525	-0.00580549	-0.0652871	0.00580549	-0.0904441	-0.104159
A_23_P106194	FOS	0.000458719	9.48777e-06	-7.37018	-2.8817	7.37018	down	1.06588	0.0920486	1.06588	up	1.28245	0.3589	1.28245	up	9.45188	3.2406	9.45188	up	1.20318	0.266851	1.20318	up	7.85575	2.97375	7.85575	up	4681.21	5819.96	4721.51	655.92	0.0332747	0.300126	-0.058774	-2.94047	4606.38	4756.05	5913.51	5726.42	4572.44	4870.58	626.36	685.481	-0.00120831	0.0677576	0.345535	0.254717	-0.118756	0.00120831
A_23_P24104	PLAU	0.000461844	9.62457e-06	-1.65172	-0.723969	1.65172	down	-2.39643	-1.26088	2.39643	down	1.11376	0.155432	1.11376	up	1.83961	0.879401	1.83961	up	2.66903	1.41632	2.66903	up	-1.45087	-0.536916	1.45087	down	7611.1	20990.3	19603.2	12150.6	-0.888926	0.527391	0.371959	-0.35201	7689.5	7532.7	21119.9	20860.6	19258.6	19947.8	12562.1	11739	-0.885482	-0.89237	0.558518	0.496264	0.33218	0.411738
A_23_P69141	DYNC1LI1	0.000461844	9.58454e-06	-1.08087	-0.112192	1.08087	down	1.22519	0.293007	1.22519	up	-1.8392	-0.879081	1.8392	down	-1.7016	-0.766889	1.7016	down	-2.25338	-1.17209	2.25338	down	1.32427	0.4052	1.32427	up	544.116	249.516	477.271	451.866	0.339839	-0.832249	0.0468321	-0.0653601	545.737	542.494	251.31	247.721	480.346	474.197	453.559	450.172	0.332721	0.346958	-0.799655	-0.864844	0.0417099	0.0519543
A_23_P76529	ITGB7	0.000461844	9.5961e-06	-1.09793	-0.134789	1.09793	down	1.18559	0.245606	1.18559	up	3.98474	1.99449	3.98474	up	4.37498	2.12928	4.37498	up	3.36098	1.74888	3.36098	up	1.3017	0.380395	1.3017	up	162.238	563.861	147.192	137.092	0.100532	1.84941	-0.145074	-0.279863	163.179	161.298	541.887	585.836	153.515	140.868	134.432	139.751	0.097477	0.103587	1.81538	1.88345	-0.097477	-0.192671
A_24_P202717	PLEKHJ1	0.000461844	9.60328e-06	1.43411	0.520157	1.43411	up	-1.18853	-0.249173	1.18853	down	-1.2553	-0.328031	1.2553	down	-1.80024	-0.848188	1.80024	down	-1.05618	-0.0788579	1.05618	down	-1.70448	-0.76933	1.70448	down	2266.99	2219.06	2895.66	4249.6	-0.128781	-0.207639	0.120391	0.640549	2270.26	2263.72	2147.13	2290.99	2922.69	2868.62	4283.68	4215.53	-0.138118	-0.119444	-0.2322	-0.183078	0.119444	0.121338
A_33_P3229725	ARSA	0.000461844	9.63281e-06	-1.197	-0.259428	1.197	down	-1.41454	-0.500331	1.41454	down	1.20951	0.274426	1.20951	up	1.44779	0.533854	1.44779	up	1.7109	0.774757	1.7109	up	-1.18173	-0.240903	1.18173	down	926.918	1638.84	1409.47	1205.22	-0.368051	0.406706	0.13228	-0.127147	931.953	921.884	1615.12	1662.56	1444.74	1374.2	1243.31	1167.13	-0.371632	-0.364469	0.40804	0.405373	0.15397	0.11059
A_21_P0000063	MDFIC	0.000463074	9.8583e-06	-1.62658	-0.701842	1.62658	down	1.80569	0.85255	1.80569	up	-1.30033	-0.378873	1.30033	down	1.2509	0.322969	1.2509	up	-2.34798	-1.23142	2.34798	down	2.9371	1.55439	2.9371	up	660.828	290.881	393.26	247.799	1.04371	-0.187709	0.191164	-0.510678	669.393	652.262	283.83	297.932	392.771	393.75	261.576	234.022	1.051	1.03643	-0.200469	-0.17495	0.17495	0.207377
A_21_P0014503	LOC100507398	0.000463074	9.70528e-06	-1.66804	-0.738158	1.66804	down	1.06913	0.0964353	1.06913	up	1.35901	0.442556	1.35901	up	2.26689	1.18071	2.26689	up	1.27114	0.346121	1.27114	up	1.78335	0.834593	1.78335	up	154.324	202.691	155.099	95.2498	0.0561752	0.402296	-0.0402601	-0.778418	157.388	151.261	199.263	206.12	156.508	153.689	99.6224	90.8772	0.0733979	0.0389526	0.40011	0.404483	-0.0415676	-0.0389526
A_23_P122579	DAXX	0.000463074	9.76402e-06	1.19019	0.25119	1.19019	up	1.1257	0.170828	1.1257	up	-1.10201	-0.140139	1.10201	down	-1.3116	-0.391328	1.3116	down	-1.24054	-0.310966	1.24054	down	-1.05728	-0.0803618	1.05728	down	3330.38	2774.78	3179.35	3873.38	0.0833297	-0.227637	-0.0874982	0.163692	3353.88	3306.87	2708.15	2841.41	3199.21	3159.49	3964.9	3781.86	0.0820942	0.0845652	-0.240067	-0.215206	-0.0929022	-0.0820942
A_23_P171296	MPP1	0.000463074	9.9028e-06	-1.15216	-0.204337	1.15216	down	-1.31189	-0.39165	1.31189	down	1.15157	0.2036	1.15157	up	1.32679	0.407937	1.32679	up	1.51073	0.595251	1.51073	up	-1.13864	-0.187314	1.13864	down	1702.77	2658.54	2400.52	2132.13	-0.297213	0.298038	0.0944371	-0.1099	1725.05	1680.5	2600.09	2716.99	2421.11	2379.93	2149.21	2115.06	-0.289758	-0.304668	0.288531	0.307544	0.0923958	0.0964785
A_23_P20494	NDRG1	0.000463074	9.96445e-06	-2.10681	-1.07506	2.10681	down	1.09384	0.129401	1.09384	up	1.58704	0.666341	1.58704	up	3.34359	1.7414	3.34359	up	1.45089	0.53694	1.45089	up	2.30451	1.20446	2.30451	up	3517.9	5275.04	3460.59	1679.25	0.0434608	0.5804	-0.0859404	-1.161	3507.26	3528.55	5175.07	5375.01	3634.78	3286.4	1718.49	1640.02	0.0276785	0.0592432	0.575273	0.585527	-0.0276785	-0.144202
A_23_P250813	WRN	0.000463074	9.84608e-06	1.14884	0.200179	1.14884	up	-1.17046	-0.227073	1.17046	down	-1.10901	-0.149273	1.10901	down	-1.27408	-0.349452	1.27408	down	1.05541	0.0778003	1.05541	up	-1.34467	-0.427252	1.34467	down	1163.38	1268.81	1463.38	1720.47	-0.153505	-0.075705	0.0735679	0.273747	1169.55	1157.2	1253.51	1284.12	1475.28	1451.47	1738.28	1702.66	-0.157264	-0.149746	-0.070888	-0.0805221	0.070888	0.0762477
A_23_P334709	FKBP9	0.000463074	9.98147e-06	-1.31723	-0.397505	1.31723	down	1.28913	0.366397	1.28913	up	1.45896	0.544941	1.45896	up	1.92178	0.942446	1.92178	up	1.13174	0.178545	1.13174	up	1.69808	0.763902	1.69808	up	10366.2	12121.8	8641.82	6713.3	0.183593	0.362137	-0.182804	-0.580309	10501.5	10231	12175.2	12068.4	8767.8	8515.84	6768.55	6658.06	0.190997	0.176188	0.390713	0.333562	-0.176188	-0.18942
A_23_P357101	APOBEC3F	0.000463074	9.90387e-06	-2.6279	-1.39391	2.6279	down	-1.54462	-0.62725	1.54462	down	2.17424	1.12051	2.17424	up	5.71369	2.51442	5.71369	up	3.35837	1.74776	3.35837	up	1.70133	0.766661	1.70133	up	341.025	1183.31	566.768	220.844	-0.28878	1.45898	0.338469	-1.05544	346.134	335.916	1181.95	1184.67	595.933	537.604	234.582	207.106	-0.278583	-0.298977	1.47954	1.43842	0.398356	0.278583
A_23_P41380	ABCE1	0.000463074	9.91072e-06	1.38321	0.468023	1.38321	up	1.88642	0.915651	1.88642	up	-1.17939	-0.238037	1.17939	down	-1.63134	-0.70606	1.63134	down	-2.22482	-1.15369	2.22482	down	1.3638	0.447628	1.3638	up	4640.89	2155.34	2643.5	3744.46	0.680196	-0.473492	-0.235455	0.232569	4728.89	4552.89	2120.87	2189.8	2616.22	2670.78	3888.39	3600.54	0.696138	0.664255	-0.474345	-0.472639	-0.264762	-0.206147
A_23_P5441	ABCB6	0.000463074	9.84423e-06	1.17546	0.23323	1.17546	up	-2.13826	-1.09644	2.13826	down	-1.18797	-0.248502	1.18797	down	-1.39642	-0.481732	1.39642	down	1.79993	0.847938	1.79993	up	-2.51345	-1.32967	2.51345	down	919.366	1709.41	2111.16	2539.83	-0.981252	-0.133314	0.115189	0.348418	954.37	884.362	1659.24	1759.58	2129.32	2093.01	2584.4	2495.27	-0.937713	-1.02479	-0.153447	-0.113181	0.113181	0.117197
A_23_P65230	TMTC4	0.000463074	9.92464e-06	-1.21527	-0.281277	1.21527	down	1.64254	0.715931	1.64254	up	1.02695	0.038372	1.02695	up	1.24803	0.319649	1.24803	up	-1.59943	-0.677559	1.59943	down	1.99613	0.997208	1.99613	up	1034.27	668.232	676.699	569.825	0.688454	0.0108948	-0.0274773	-0.308754	1034.67	1033.87	660.663	675.802	672.927	680.47	571.77	567.881	0.677593	0.699314	0.0167704	0.00501919	-0.0499353	-0.00501919
A_23_P68240	GPAT2	0.000463074	9.83504e-06	-1.02549	-0.0363164	1.02549	down	2.63158	1.39593	2.63158	up	1.8847	0.914337	1.8847	up	1.93275	0.950654	1.93275	up	-1.39628	-0.481592	1.39628	down	2.69866	1.43225	2.69866	up	15171.2	11228.9	6197.7	6181.89	0.928846	0.447255	-0.467083	-0.503399	14942.5	15399.9	10976.5	11481.3	6388.62	6006.78	6150.57	6213.2	0.895679	0.962014	0.437044	0.457466	-0.437044	-0.497121
A_23_P94921	SLC20A2	0.000463074	9.68706e-06	-1.10205	-0.140184	1.10205	down	2.05588	1.03976	2.05588	up	1.20023	0.263313	1.20023	up	1.32271	0.403498	1.32271	up	-1.71291	-0.776446	1.71291	down	2.26568	1.17994	2.26568	up	3296.18	1988.64	1723.51	1599.97	0.897978	0.121532	-0.141781	-0.281966	3298.14	3294.23	1959.1	2018.19	1765.85	1681.17	1591.58	1608.37	0.887417	0.90854	0.122315	0.120749	-0.120749	-0.162814
A_24_P42136	KRT18	0.000463074	9.92055e-06	1.55403	0.636014	1.55403	up	1.04444	0.0627289	1.04444	up	1.87306	0.905401	1.87306	up	1.2053	0.269387	1.2053	up	1.79337	0.842672	1.79337	up	-1.48791	-0.573285	1.48791	down	28715.9	53225.6	29546.5	46987.9	-0.269908	0.572763	-0.332637	0.303376	28917.6	28514.2	52038	54413.3	29712.2	29380.9	46802.4	47173.3	-0.271193	-0.268624	0.562785	0.582742	-0.338966	-0.326308
A_32_P151544	KRT18	0.000463074	1.00089e-05	1.38383	0.468663	1.38383	up	1.0756	0.105146	1.0756	up	1.66989	0.739756	1.66989	up	1.20672	0.271093	1.20672	up	1.55252	0.63461	1.55252	up	-1.28656	-0.363517	1.28656	down	113914	182755	113824	161177	-0.176833	0.457777	-0.281979	0.186684	113741	114087	180773	184737	115348	112300	161802	160552	-0.190444	-0.163222	0.464348	0.451206	-0.277074	-0.286884
A_32_P156851	RCAN2	0.000463074	9.97821e-06	-5.15252	-2.36528	5.15252	down	1.20349	0.267221	1.20349	up	2.40437	1.26566	2.40437	up	12.3885	3.63093	12.3885	up	1.99783	0.998436	1.99783	up	6.20099	2.6325	6.20099	up	127.317	262.841	113.665	22.5567	0.149975	1.14841	-0.117246	-2.48252	121.467	133.168	275.11	250.571	118.346	108.984	22.737	22.3764	0.0722203	0.227729	1.23802	1.0588	-0.0722203	-0.162272
A_32_P198731	NEURL1B	0.000463074	1.00132e-05	-1.84105	-0.880529	1.84105	down	1.99512	0.996473	1.99512	up	1.91978	0.940943	1.91978	up	3.53442	1.82147	3.53442	up	-1.03924	-0.0555296	1.03924	down	3.67311	1.877	3.67311	up	1335.62	1328.11	720.485	399.896	0.495364	0.439835	-0.501109	-1.38164	1340.25	1330.99	1310.2	1346.02	759.626	681.344	397.756	402.036	0.488945	0.501784	0.442596	0.437073	-0.437073	-0.565144
A_32_P4364	BCAP31	0.000463074	9.96948e-06	1.39151	0.476649	1.39151	up	-1.0168	-0.0240388	1.0168	down	1.19951	0.262447	1.19951	up	-1.16006	-0.214202	1.16006	down	1.21967	0.286486	1.21967	up	-1.41489	-0.500688	1.41489	down	23654	29817.5	25844.8	36809.8	-0.154168	0.132318	-0.130129	0.34652	23973.6	23334.4	29073.7	30561.4	25895.4	25794.2	37527.3	36092.3	-0.146092	-0.162244	0.118538	0.146098	-0.141721	-0.118538
A_33_P3212716		0.000463074	9.94426e-06	-1.58416	-0.663722	1.58416	down	1.16869	0.224888	1.16869	up	-1.01745	-0.0249624	1.01745	down	1.55699	0.63876	1.55699	up	-1.18908	-0.24985	1.18908	down	1.85139	0.88861	1.85139	up	505.489	439.325	464.809	300.511	0.240446	-0.00940466	0.0155578	-0.648164	509.388	501.591	431.511	447.139	466.362	463.256	312.831	288.191	0.240155	0.240736	-0.0128489	-0.00596046	0.00596046	0.0251551
A_33_P3223607	NDOR1	0.000463074	9.7657e-06	1.55551	0.63739	1.55551	up	1.20683	0.271225	1.20683	up	-1.08119	-0.112621	1.08119	down	-1.68181	-0.750011	1.68181	down	-1.30482	-0.383846	1.30482	down	-1.28892	-0.366165	1.28892	down	8082.99	6401.87	7199.52	11458.9	0.136052	-0.247794	-0.135173	0.502217	8037.63	8128.35	6296.03	6507.71	7364.43	7034.61	11643.5	11274.3	0.116539	0.155566	-0.249429	-0.246159	-0.116539	-0.153807
A_33_P3347971	TPD52	0.000463074	9.99222e-06	1.28006	0.356217	1.28006	up	-1.78956	-0.839603	1.78956	down	-1.934	-0.951587	1.934	down	-2.47564	-1.3078	2.47564	down	-1.08071	-0.111984	1.08071	down	-2.29075	-1.19582	2.29075	down	1302.19	1244.2	2503.13	3278.31	-0.432991	-0.544975	0.406612	0.762829	1351.22	1253.17	1241.07	1247.33	2556.84	2449.43	3300.7	3255.91	-0.390071	-0.475912	-0.526388	-0.563563	0.423152	0.390071
A_33_P3349444	NAGA	0.000463074	9.99691e-06	-1.15213	-0.2043	1.15213	down	-1.63036	-0.705191	1.63036	down	-1.08714	-0.12054	1.08714	down	1.05978	0.0837607	1.05978	up	1.49968	0.584651	1.49968	up	-1.41509	-0.50089	1.41509	down	1383.18	2143.62	2424.16	2152.69	-0.544091	0.0405602	0.1611	-0.0432005	1399.05	1367.31	2105.25	2181.99	2489.15	2359.16	2186.72	2118.66	-0.538956	-0.549225	0.0369525	0.044168	0.185372	0.136828
A_23_P168276	TBPL1	0.000463103	1.00299e-05	1.38744	0.472424	1.38744	up	1.18766	0.248116	1.18766	up	-1.11187	-0.152988	1.11187	down	-1.54265	-0.625412	1.54265	down	-1.32052	-0.401104	1.32052	down	-1.16822	-0.224307	1.16822	down	3791.92	2967.04	3430.93	4871.55	0.121949	-0.279156	-0.126168	0.346256	3836.88	3746.96	2948.68	2985.4	3441.65	3420.2	4919.5	4823.6	0.127637	0.11626	-0.265865	-0.292447	-0.136075	-0.11626
A_23_P104318	DDIT4	0.000464695	1.00806e-05	-1.17747	-0.23569	1.17747	down	-2.87713	-1.52463	2.87713	down	1.85058	0.887981	1.85058	up	2.17901	1.12367	2.17901	up	5.32437	2.41261	5.32437	up	-2.44348	-1.28894	2.44348	down	1833.73	10086.2	5668.05	4926.5	-1.38794	1.02467	0.136693	-0.0989971	1779.41	1888.05	10283.8	9888.63	5575.51	5760.59	5026.66	4826.35	-1.4421	-1.33377	1.07516	0.974189	0.0987201	0.174665
A_23_P373724	PPFIBP1	0.000466089	1.01595e-05	-1.40941	-0.495096	1.40941	down	-2.57614	-1.36521	2.57614	down	1.98353	0.988072	1.98353	up	2.79562	1.48317	2.79562	up	5.10987	2.35329	5.10987	up	-1.82781	-0.870117	1.82781	down	1477.16	7799.58	4095.34	2972.53	-1.10546	1.24782	0.259752	-0.235344	1488.46	1465.86	7865.54	7733.61	4316.47	3874.21	3112.96	2832.1	-1.10584	-1.10508	1.28225	1.2134	0.323309	0.196194
A_33_P3318053	C17orf69	0.000466089	1.01499e-05	-1.24424	-0.31527	1.24424	down	1.39546	0.480742	1.39546	up	1.11971	0.163128	1.11971	up	1.3932	0.478398	1.3932	up	-1.24627	-0.317615	1.24627	down	1.7363	0.796012	1.7363	up	170.073	141.019	130.973	107.722	0.395805	0.0781901	-0.0849378	-0.400208	170.907	169.239	139.426	142.611	131.132	130.815	108.131	107.312	0.391462	0.400147	0.0841162	0.072264	-0.0976117	-0.072264
A_33_P3419190	AREG	0.000466089	1.01475e-05	2.29128	1.19615	2.29128	up	3.24336	1.69749	3.24336	up	-2.74326	-1.45589	2.74326	down	-6.28557	-2.65204	6.28557	down	-8.89738	-3.15338	8.89738	down	1.41552	0.501337	1.41552	up	8011.57	932.102	2653.88	6224.39	1.09438	-2.059	-0.603107	0.593046	8193.75	7829.39	991.683	872.521	2654.43	2653.33	6367.22	6081.56	1.11578	1.07299	-1.94443	-2.17356	-0.617223	-0.588991
A_23_P110445	APBB3	0.000470155	1.03421e-05	-3.2178	-1.68607	3.2178	down	-1.22102	-0.288086	1.22102	down	1.15262	0.204916	1.15262	up	3.70889	1.89099	3.70889	up	1.40737	0.493001	1.40737	up	2.63534	1.39799	2.63534	up	558.206	811.961	732.547	233.396	-0.130378	0.362624	0.157708	-1.52837	559.292	557.12	794.346	829.577	721.619	743.476	247.916	218.877	-0.138989	-0.121767	0.353538	0.371709	0.121767	0.19365
A_23_P351837	KLHL35	0.000470155	1.03053e-05	1.16811	0.224181	1.16811	up	-2.65263	-1.40742	2.65263	down	-1.25827	-0.331444	1.25827	down	-1.46981	-0.555625	1.46981	down	2.10816	1.07598	2.10816	up	-3.09858	-1.63161	3.09858	down	155.021	337.919	441.966	528.215	-1.23639	-0.160412	0.171032	0.395213	157.384	152.659	324.596	351.242	432.503	451.428	532.34	524.091	-1.22582	-1.24696	-0.195102	-0.125722	0.125722	0.216342
A_23_P65532	PELI2	0.000470155	1.03399e-05	-2.58169	-1.36831	2.58169	down	-1.35183	-0.434917	1.35183	down	2.65767	1.41016	2.65767	up	6.86128	2.77848	6.86128	up	3.59273	1.84508	3.59273	up	1.90977	0.933397	1.90977	up	137.86	511.634	200.628	79.4024	-0.202115	1.64297	0.232802	-1.13551	134.396	141.323	513.473	509.794	213.512	187.744	81.9247	76.88	-0.249788	-0.154442	1.67037	1.61556	0.311162	0.154442
A_33_P3286349	C19orf51	0.000470155	1.03122e-05	1.46208	0.548019	1.46208	up	-1.00396	-0.00570869	1.00396	down	-1.45679	-0.542796	1.45679	down	-2.12994	-1.09082	2.12994	down	-1.45104	-0.537087	1.45104	down	-1.46787	-0.553728	1.46787	down	2845.95	2027.13	3070.14	4593.18	-0.00570869	-0.542796	0	0.548019	2908.22	2783.69	1964.77	2089.49	3113.95	3026.33	4617.16	4569.2	0.014442	-0.0258594	-0.564971	-0.520621	0.00617075	-0.00617075
A_33_P3344264	DUS3L	0.000470155	1.03464e-05	1.58225	0.66198	1.58225	up	-1.23882	-0.308965	1.23882	down	-1.3291	-0.410454	1.3291	down	-2.10298	-1.07243	2.10298	down	-1.07288	-0.10149	1.07288	down	-1.96012	-0.970944	1.96012	down	3728.02	3591.21	4962.17	8034.72	-0.156089	-0.257579	0.152875	0.814855	3801.71	3654.32	3491.34	3691.08	4963.98	4960.36	8034.59	8034.85	-0.138985	-0.173193	-0.27549	-0.239667	0.138985	0.166766
A_33_P3418833	FLRT3	0.000470155	1.02647e-05	1.08034	0.111491	1.08034	up	16.8168	4.07183	16.8168	up	1.16731	0.223182	1.16731	up	1.08049	0.111691	1.08049	up	-14.4065	-3.84865	14.4065	down	15.5662	3.96034	15.5662	up	93.6363	6.69896	5.96832	6.61474	3.85872	0.0100751	-0.213107	-0.101616	100.42	86.8528	6.78221	6.6157	6.02981	5.90684	6.14496	7.08452	3.95201	3.76544	0.0502248	-0.0300746	-0.212662	-0.213552
A_23_P122007	C5orf30	0.000470301	1.03684e-05	1.38117	0.465892	1.38117	up	1.00802	0.0115261	1.00802	up	-1.04852	-0.0683579	1.04852	down	-1.44819	-0.53425	1.44819	down	-1.05693	-0.079884	1.05693	down	-1.37018	-0.454366	1.37018	down	669.755	654.835	714.089	1009.26	0.0091176	-0.0707664	-0.0024085	0.463484	670.12	669.39	646.854	662.816	723.166	705.012	1018	1000.53	-0.001513	0.0197482	-0.0661321	-0.0754008	0.001513	-0.00633001
A_32_P193646	RBMX	0.000470301	1.03823e-05	1.6812	0.74949	1.6812	up	-1.00128	-0.00184584	1.00128	down	-1.11678	-0.159346	1.11678	down	-1.87753	-0.908836	1.87753	down	-1.11535	-0.1575	1.11535	down	-1.68335	-0.751336	1.68335	down	3318.86	3074.44	3570.88	6143.76	0	-0.1575	0.00184584	0.751336	3364.49	3273.22	3077.01	3071.87	3562.98	3578.78	6199.95	6087.58	0.00842142	-0.00842142	-0.134077	-0.180924	-0.0157619	0.0194535
A_19_P00316401	XLOC_007052	0.000472858	1.05146e-05	-1.06818	-0.0951519	1.06818	down	-1.56499	-0.646152	1.56499	down	1.20751	0.272037	1.20751	up	1.28984	0.367188	1.28984	up	1.88974	0.918188	1.88974	up	-1.4651	-0.551	1.4651	down	2870.35	5606.02	4827.51	4626.3	-0.590098	0.32809	0.0560536	-0.0390983	2857.03	2883.66	5490.92	5721.12	4792.84	4862.18	4744.53	4508.06	-0.608208	-0.571988	0.320684	0.335496	0.0312762	0.0808311
A_23_P104073	S100A3	0.000472858	1.0494e-05	-1.88571	-0.915112	1.88571	down	-1.44448	-0.530554	1.44448	down	1.92515	0.944973	1.92515	up	3.63029	1.86008	3.63029	up	2.78085	1.47553	2.78085	up	1.30546	0.384558	1.30546	up	610.156	1753.14	947.113	514.523	-0.266704	1.20882	0.26385	-0.651261	601.163	619.148	1767.55	1738.73	936.996	957.23	538.704	490.341	-0.299386	-0.234022	1.2429	1.17475	0.234022	0.293679
A_23_P166333	UFD1L	0.000472858	1.05097e-05	1.40467	0.490228	1.40467	up	-1.16053	-0.214786	1.16053	down	-1.10327	-0.141784	1.10327	down	-1.54972	-0.632012	1.54972	down	1.0519	0.0730019	1.0519	up	-1.63016	-0.705014	1.63016	down	9100.37	9890.38	11349.4	16312.4	-0.140578	-0.0675764	0.0742073	0.564435	9279.08	8921.66	9772.69	10008.1	11554.7	11144.1	16455.5	16169.3	-0.123661	-0.157496	-0.0625253	-0.0726275	0.0858893	0.0625253
A_23_P255569	DUS1L	0.000472858	1.0509e-05	2.01363	1.0098	2.01363	up	1.3023	0.381057	1.3023	up	-1.05486	-0.0770474	1.05486	down	-2.12409	-1.08685	2.12409	down	-1.37374	-0.458104	1.37374	down	-1.54622	-0.628742	1.54622	down	5849.05	4400.22	4826.59	9945.41	0.204246	-0.253858	-0.176811	0.832988	5783.18	5914.92	4311.34	4489.09	4874.05	4779.13	9934.17	9956.65	0.17658	0.231912	-0.260782	-0.246934	-0.177041	-0.17658
A_23_P61149	INPP5D	0.000472858	1.05211e-05	-5.65139	-2.49861	5.65139	down	2.608	1.38294	2.608	up	1.52996	0.613496	1.52996	up	8.64642	3.1121	8.64642	up	-1.70462	-0.769448	1.70462	down	14.7388	3.88155	14.7388	up	475.427	287.955	196.007	35.6183	1.06163	0.292183	-0.321312	-2.81992	495.131	455.723	289.934	285.977	206.279	185.735	39.1377	32.0988	1.11004	1.01322	0.324315	0.260051	-0.260051	-0.382574
A_23_P362046	C13orf27	0.0004748	1.05809e-05	1.87354	0.905765	1.87354	up	1.04445	0.0627499	1.04445	up	-1.00621	-0.0089345	1.00621	down	-1.88518	-0.9147	1.88518	down	-1.05094	-0.0716844	1.05094	down	-1.7938	-0.843015	1.7938	down	2765.74	2719.8	2845.58	5455.73	0.0232706	-0.0484138	-0.0394793	0.866286	2796.51	2734.97	2661.6	2778	2832.91	2858.26	5453.13	5458.32	0.0279045	0.0186367	-0.0570717	-0.0397558	-0.0603218	-0.0186367
A_23_P7361	ELOVL6	0.000475018	1.06023e-05	-1.74732	-0.805146	1.74732	down	1.31652	0.396726	1.31652	up	1.05287	0.0743218	1.05287	up	1.8397	0.879467	1.8397	up	-1.25041	-0.322404	1.25041	down	2.30038	1.20187	2.30038	up	1914.51	1582.39	1563.8	915.328	0.343628	0.0212235	-0.0530982	-0.858244	1908.57	1920.45	1551.8	1612.99	1620.11	1507.5	925.424	905.232	0.327734	0.359521	0.0155463	0.0269008	-0.0155463	-0.0906501
A_23_P393034	HAS3	0.000475279	1.06246e-05	1.22273	0.29011	1.22273	up	4.86771	2.28324	4.86771	up	-2.19699	-1.13553	2.19699	down	-2.68633	-1.42564	2.68633	down	-10.6943	-3.41877	10.6943	down	3.981	1.99313	3.981	up	7374.43	712.832	1630.1	2043.03	2.1351	-1.28367	-0.148146	0.141964	7358.97	7389.89	692.262	733.401	1548.82	1711.38	2197.49	1888.56	2.12065	2.14954	-1.3031	-1.26425	-0.234557	-0.0617352
A_23_P313828	CENPV	0.000475387	1.06635e-05	1.66023	0.73138	1.66023	up	1.35178	0.434865	1.35178	up	-1.29554	-0.373549	1.29554	down	-2.15088	-1.10493	2.15088	down	-1.75129	-0.808414	1.75129	down	-1.22817	-0.296515	1.22817	down	768.678	453.293	610.801	1037.8	0.232166	-0.576248	-0.2027	0.52868	795.81	741.546	447.895	458.69	621.164	600.439	1058.2	1017.4	0.271693	0.192639	-0.571209	-0.581288	-0.192639	-0.21276
A_24_P162373	ZNRF3	0.000475387	1.06767e-05	1.39776	0.483114	1.39776	up	2.3291	1.21977	2.3291	up	1.7257	0.787183	1.7257	up	1.23462	0.304069	1.23462	up	-1.34966	-0.432591	1.34966	down	1.66631	0.736661	1.66631	up	7575.7	5800.29	3495.47	5002.23	0.594865	0.162274	-0.624909	-0.141795	7568.7	7582.71	5853.9	5746.67	3493.01	3497.93	5155.2	4849.25	0.582113	0.607617	0.197829	0.126719	-0.640343	-0.609475
A_24_P95439	CARS	0.000475387	1.06616e-05	1.14849	0.199741	1.14849	up	-1.27992	-0.356053	1.27992	down	-1.04518	-0.0637464	1.04518	down	-1.20038	-0.263488	1.20038	down	1.2246	0.292307	1.2246	up	-1.46998	-0.555795	1.46998	down	757.785	958.91	1042.3	1225	-0.325976	-0.0336695	0.030077	0.229818	766.101	749.469	946.943	970.877	1052.27	1032.34	1233.98	1216.03	-0.321561	-0.330391	-0.0294557	-0.0378833	0.0294557	0.0306983
A_21_P0000491	SNAR-G1	0.000475719	1.07007e-05	4.99154	2.31948	4.99154	up	-1.43291	-0.518952	1.43291	down	-1.9073	-0.931528	1.9073	down	-9.52033	-3.25101	9.52033	down	-1.33106	-0.412576	1.33106	down	-7.15245	-2.83844	7.15245	down	587.778	456.557	906.321	4623.85	-0.23178	-0.644356	0.287172	2.60666	576.933	598.624	438.983	474.131	856.732	955.911	4517.57	4730.12	-0.269821	-0.193739	-0.677697	-0.611014	0.193739	0.380606
A_21_P0006762	XLOC_008823	0.000477973	1.07681e-05	-1.08696	-0.120303	1.08696	down	-5.95404	-2.57387	5.95404	down	1.31153	0.391249	1.31153	up	1.42558	0.511551	1.42558	up	7.80889	2.96512	7.80889	up	-5.47769	-2.45357	5.47769	down	374.789	3014.11	2390.5	2250.08	-2.52243	0.442683	0.0514345	-0.0688682	405.72	343.859	2976.08	3052.13	2442.56	2338.45	2241.69	2258.47	-2.41452	-2.63035	0.446701	0.438666	0.068439	0.03443
A_23_P318604	CYHR1	0.000478078	1.08537e-05	-2.4699	-1.30445	2.4699	down	1.3904	0.475495	1.3904	up	1.04531	0.0639315	1.04531	up	2.58181	1.36838	2.58181	up	-1.33013	-0.411564	1.33013	down	3.43414	1.77995	3.43414	up	1497.3	1163.73	1158.51	479.486	0.428905	0.0173416	-0.0465899	-1.35104	1507.35	1487.25	1127.06	1200.4	1212.21	1104.81	478.596	480.376	0.427171	0.43064	-0.00591564	0.0405989	0.00591564	-0.0990953
A_23_P48886	ADAM10	0.000478078	1.08075e-05	-1.36363	-0.447455	1.36363	down	-1.08019	-0.111283	1.08019	down	1.42554	0.511505	1.42554	up	1.94391	0.958961	1.94391	up	1.53985	0.622788	1.53985	up	1.2624	0.336172	1.2624	up	686.816	1092.68	797.168	598.27	-0.0500412	0.572747	0.0612421	-0.386213	699.794	673.837	1081.73	1103.64	790.189	804.148	606.225	590.316	-0.0341935	-0.0658889	0.580502	0.564992	0.0341935	0.0882907
A_24_P247074		0.000478078	1.0839e-05	1.48842	0.573778	1.48842	up	1.24625	0.317595	1.24625	up	1.85152	0.888714	1.85152	up	1.24396	0.314936	1.24396	up	1.48568	0.571119	1.48568	up	-1.19431	-0.256183	1.19431	down	8018.85	12310.9	6914.75	10532.3	-0.118361	0.452758	-0.435956	0.137823	8066.52	7971.18	12163.9	12457.9	6876.59	6952.91	10581.6	10483	-0.121201	-0.11552	0.457753	0.447764	-0.458335	-0.413576
A_33_P3274696	GPR172A	0.000478078	1.08338e-05	1.5214	0.605398	1.5214	up	1.2512	0.323311	1.2512	up	-1.07802	-0.108378	1.07802	down	-1.64009	-0.713776	1.64009	down	-1.34881	-0.43169	1.34881	down	-1.21595	-0.282086	1.21595	down	42663.7	32680.7	36646.9	57047	0.160612	-0.271078	-0.162699	0.442698	43525.3	41802.1	32229.9	33131.4	37516.1	35777.7	57926.4	56167.5	0.178333	0.142891	-0.268758	-0.273397	-0.142891	-0.182508
A_33_P3792328	LSM3	0.000478078	1.08487e-05	-1.05906	-0.0827901	1.05906	down	2.49133	1.31691	2.49133	up	1.24948	0.321333	1.24948	up	1.32328	0.404123	1.32328	up	-1.99388	-0.995581	1.99388	down	2.63847	1.3997	2.63847	up	188.817	97.8372	81.4852	78.6799	1.13602	0.140439	-0.180894	-0.263684	193.217	184.416	96.3428	99.3317	84.5931	78.3773	78.6789	78.6808	1.15823	1.11381	0.140619	0.140259	-0.140259	-0.221529
A_33_P3418025	CTSO	0.000481828	1.09556e-05	-2.63049	-1.39533	2.63049	down	-1.52017	-0.604233	1.52017	down	1.3043	0.383276	1.3043	up	3.43095	1.77861	3.43095	up	1.98276	0.98751	1.98276	up	1.73039	0.791098	1.73039	up	188.239	386.062	307.504	119.616	-0.304958	0.682551	0.299275	-1.09606	193.506	182.971	365.497	406.627	315.537	299.471	122.194	117.038	-0.275997	-0.33392	0.627846	0.737256	0.322554	0.275997
A_23_P16762	PRPF40A	0.000484619	1.10359e-05	1.46251	0.548449	1.46251	up	-1.1313	-0.177979	1.1313	down	-1.12471	-0.169557	1.12471	down	-1.64491	-0.718006	1.64491	down	1.00585	0.0084219	1.00585	up	-1.65454	-0.726428	1.65454	down	8355.36	8683.56	10157.7	15203.8	-0.106542	-0.0981197	0.0714374	0.619886	8464.11	8246.61	8715.24	8651.88	10253.6	10061.8	15439.9	14967.7	-0.0991812	-0.113902	-0.0706377	-0.125602	0.0706377	0.072237
A_23_P136573	ST3GAL5	0.000485075	1.10632e-05	-5.1093	-2.35313	5.1093	down	-1.91204	-0.93511	1.91204	down	1.04037	0.0570998	1.04037	up	5.31557	2.41023	5.31557	up	1.98923	0.99221	1.98923	up	2.67218	1.41802	2.67218	up	184.139	378.566	378.078	75.726	-0.472808	0.519401	0.462301	-1.89082	192.043	176.235	360.782	396.349	371.364	384.792	74.3617	77.0902	-0.422261	-0.523355	0.473798	0.565005	0.422261	0.502341
A_24_P303974	CDC123	0.000485102	1.10807e-05	1.47611	0.561799	1.47611	up	-1.11055	-0.151272	1.11055	down	-1.07934	-0.110144	1.07934	down	-1.59322	-0.671942	1.59322	down	1.02892	0.0411282	1.02892	up	-1.63929	-0.71307	1.63929	down	5886.82	6260.24	7027.59	10613.1	-0.0909266	-0.0497985	0.0603452	0.622144	5907.71	5865.92	6125.19	6395.29	7192.55	6862.62	10698.9	10527.2	-0.0972233	-0.08463	-0.0587072	-0.0408897	0.0798006	0.0408897
A_19_P00321124	XLOC_008823	0.000487301	1.11672e-05	-1.26294	-0.33679	1.26294	down	-5.95344	-2.57372	5.95344	down	1.26858	0.343209	1.26858	up	1.60214	0.679999	1.60214	up	7.55239	2.91693	7.55239	up	-4.71394	-2.23693	4.71394	down	139.432	1088.42	894.861	722.785	-2.37298	0.543952	0.200743	-0.136046	137.625	141.239	1059.08	1117.76	966.391	823.332	719.08	726.49	-2.40309	-2.34287	0.527271	0.560634	0.301892	0.0995941
A_23_P23074	IFI44	0.000487301	1.11833e-05	-9.0882	-3.18399	9.0882	down	-157.047	-7.29506	157.047	down	-4.03028	-2.01088	4.03028	down	2.25498	1.17311	2.25498	up	38.9669	5.28418	38.9669	up	-17.2804	-4.11106	17.2804	down	7.7915	308.867	1295.4	145.75	-4.69077	0.593402	2.60428	-0.579711	9.19553	6.38746	295.751	321.982	1366.25	1224.56	151.248	140.252	-4.43935	-4.9422	0.55432	0.632483	2.66885	2.53972
A_23_P250735	CBX7	0.000487301	1.12406e-05	-1.5749	-0.655265	1.5749	down	1.00062	0.000888824	1.00062	up	1.6736	0.742956	1.6736	up	2.63576	1.39822	2.63576	up	1.67257	0.742067	1.67257	up	1.57588	0.656154	1.57588	up	1214.62	2100	1305.45	847.672	0	0.742067	-0.000888824	-0.656154	1213.28	1215.96	2042.18	2157.82	1355.29	1255.6	855.035	840.309	-0.0130081	0.0130081	0.724556	0.759579	0.0398045	-0.0415821
A_23_P352358	KIAA2013	0.000487301	1.12497e-05	1.54694	0.629418	1.54694	up	-1.18002	-0.238814	1.18002	down	1.12605	0.171268	1.12605	up	-1.37378	-0.458149	1.37378	down	1.32876	0.410083	1.32876	up	-1.82542	-0.868232	1.82542	down	6334.9	8701.23	8033.5	12722.8	-0.326393	0.0836897	-0.0875788	0.541839	6350.64	6319.17	8462.22	8940.25	7995.12	8071.89	13094.7	12350.8	-0.334227	-0.318559	0.0662684	0.101111	-0.108889	-0.0662684
A_23_P91829	DCBLD2	0.000487301	1.11787e-05	1.23903	0.309216	1.23903	up	3.05038	1.60899	3.05038	up	1.48098	0.566557	1.48098	up	1.19527	0.257341	1.19527	up	-2.0597	-1.04243	2.0597	down	2.4619	1.29977	2.4619	up	8772.16	4403.47	3093.2	3918.5	1.17903	0.136598	-0.429959	-0.120743	8876.75	8667.56	4241.84	4565.11	3228.58	2957.83	3956.93	3880.07	1.18482	1.17325	0.105835	0.16736	-0.381196	-0.478722
A_32_P8251	PHRF1	0.000487301	1.12444e-05	1.23333	0.302559	1.23333	up	1.07859	0.109148	1.07859	up	-1.11643	-0.158891	1.11643	down	-1.37692	-0.46145	1.37692	down	-1.20417	-0.268038	1.20417	down	-1.14346	-0.193411	1.14346	down	30970.3	26576.8	30854.2	38945.6	0.0611901	-0.206848	-0.0479574	0.254601	31533.2	30407.4	26047.1	27106.5	31196.2	30512.2	39635	38256.2	0.0759974	0.0463829	-0.213386	-0.200311	-0.0463829	-0.0495319
A_33_P3353190		0.000487301	1.12223e-05	-11.293	-3.49736	11.293	down	2.26636	1.18038	2.26636	up	2.18385	1.12687	2.18385	up	24.6622	4.62423	24.6622	up	-1.03778	-0.0535059	1.03778	down	25.5941	4.67774	25.5941	up	130.253	129.439	61.6985	5.60526	0.617478	0.563972	-0.5629	-4.06026	122.111	138.394	130.072	128.807	64.329	59.0679	5.13966	6.07086	0.515768	0.719188	0.593239	0.534706	-0.515768	-0.610031
A_23_P201636	LAMC2	0.000488532	1.12951e-05	1.01445	0.0206943	1.01445	up	-1.31527	-0.395357	1.31527	down	1.06254	0.0875187	1.06254	up	1.04741	0.0668244	1.04741	up	1.39753	0.482875	1.39753	up	-1.33427	-0.416051	1.33427	down	1464.87	2115.37	2070.65	2149.83	-0.405177	0.0776987	-0.00981998	0.0108743	1473.39	1456.36	2109.57	2121.16	2093.87	2047.42	2188.92	2110.73	-0.408204	-0.402149	0.0959654	0.059432	-0.00805378	-0.0115862
A_21_P0013181	XLOC_l2_013301	0.000489422	1.13669e-05	-1.7557	-0.812045	1.7557	down	1.02983	0.0424075	1.02983	up	1.24894	0.320701	1.24894	up	2.19276	1.13275	2.19276	up	1.21276	0.278293	1.21276	up	1.80807	0.854452	1.80807	up	648.933	812.941	676.814	394.517	0.0320301	0.310323	-0.0103774	-0.822422	670.304	627.562	796.467	829.415	676.795	676.833	398.596	390.438	0.068141	-0.00408077	0.303303	0.317344	-0.0248356	0.00408077
A_23_P43846	FABP6	0.000489422	1.13623e-05	-2.20128	-1.13834	2.20128	down	-5.32972	-2.41406	5.32972	down	1.89189	0.919825	1.89189	up	4.16456	2.05817	4.16456	up	10.0832	3.33389	10.0832	up	-2.4212	-1.27572	2.4212	down	159.073	1655.28	910.348	422.717	-1.83031	1.50358	0.583754	-0.554587	149.007	169.139	1592.13	1718.43	954.317	866.379	423.568	421.866	-1.93314	-1.72747	1.47073	1.53643	0.639072	0.528435
A_33_P3240647	C21orf2	0.000489422	1.13639e-05	-1.39191	-0.477065	1.39191	down	1.0115	0.0164909	1.0115	up	1.0227	0.0323873	1.0227	up	1.42351	0.509452	1.42351	up	1.01108	0.0158963	1.01108	up	1.40791	0.493556	1.40791	up	1435.57	1499.85	1525.27	1121.56	0.0164909	0.0323873	0	-0.477065	1428.97	1442.17	1488.39	1511.32	1539.86	1510.68	1143.54	1099.58	-0.00156116	0.034543	0.0435743	0.0212002	-0.000613213	0.000613213
A_19_P00317887	MPRIP	0.000490748	1.14801e-05	-2.14205	-1.09899	2.14205	down	1.16747	0.223389	1.16747	up	2.31291	1.20971	2.31291	up	4.95436	2.3087	4.95436	up	1.98112	0.986318	1.98112	up	2.50078	1.32238	2.50078	up	4513.14	9240.73	4153.87	1987.38	0.106013	1.09233	-0.117376	-1.21637	4587.14	4439.13	9478.61	9002.85	4127.42	4180.33	2095.52	1879.25	0.118255	0.093771	1.1517	1.03296	-0.140982	-0.093771
A_21_P0001705	LOC728875	0.000490748	1.1431e-05	1.26782	0.342354	1.26782	up	-1.21035	-0.27543	1.21035	down	-1.32153	-0.402215	1.32153	down	-1.67547	-0.744569	1.67547	down	-1.09186	-0.126784	1.09186	down	-1.53452	-0.617784	1.53452	down	3992.38	3778.32	5193.6	6737.26	-0.132547	-0.259331	0.142883	0.485238	4027.22	3957.53	3742.78	3813.87	5286.93	5100.28	6758.52	6716	-0.131373	-0.13372	-0.250684	-0.267979	0.154393	0.131373
A_23_P115785	FANK1	0.000490748	1.16061e-05	-1.96283	-0.972938	1.96283	down	1.50385	0.588661	1.50385	up	1.14461	0.194859	1.14461	up	2.24668	1.1678	2.24668	up	-1.31385	-0.393803	1.31385	down	2.95181	1.5616	2.95181	up	316.347	248.739	226.09	117.841	0.492134	0.0983312	-0.0965273	-1.06947	309.335	323.359	249.455	248.022	232.199	219.982	119.336	116.347	0.448732	0.535536	0.124707	0.0719552	-0.0719552	-0.121099
A_23_P151529	C14orf132	0.000490748	1.16062e-05	-1.52941	-0.612974	1.52941	down	2.64711	1.40442	2.64711	up	1.97568	0.982349	1.97568	up	3.02162	1.59532	3.02162	up	-1.33985	-0.42207	1.33985	down	4.04852	2.01739	4.04852	up	432.139	333.333	175.446	117.681	0.901686	0.479616	-0.502733	-1.11571	432.013	432.266	326.942	339.725	173.726	177.166	125.986	109.376	0.889846	0.913527	0.474169	0.485064	-0.531298	-0.474169
A_23_P209978	VSNL1	0.000490748	1.15815e-05	-1.7724	-0.8257	1.7724	down	-3.46909	-1.79456	3.46909	down	1.13323	0.180435	1.13323	up	2.00852	1.00614	2.00852	up	3.93126	1.97499	3.93126	up	-1.95729	-0.968858	1.95729	down	287.435	1168.42	1071.02	618.306	-1.39551	0.579486	0.399052	-0.426649	298.01	276.861	1107.47	1229.38	1089.35	1052.69	614.527	622.085	-1.35382	-1.43719	0.526376	0.632597	0.409329	0.388774
A_23_P308305	TTC39C	0.000490748	1.16744e-05	-1.06604	-0.0922647	1.06604	down	1.35653	0.439916	1.35653	up	-1.11776	-0.160612	1.11776	down	-1.04851	-0.068347	1.04851	down	-1.51627	-0.600527	1.51627	down	1.44611	0.53218	1.44611	up	912.267	621.798	722.749	694.199	0.475553	-0.124975	0.0356369	-0.0566277	915.571	908.962	610.19	633.406	730.506	714.992	718.784	669.613	0.469361	0.481744	-0.129692	-0.120257	0.0367041	0.0345697
A_23_P328237	SPTY2D1	0.000490748	1.15248e-05	1.49575	0.580869	1.49575	up	-1.19105	-0.252236	1.19105	down	-1.11065	-0.1514	1.11065	down	-1.66125	-0.732269	1.66125	down	1.07239	0.100836	1.07239	up	-1.78152	-0.833105	1.78152	down	116.065	128.61	148.524	227.46	-0.1728	-0.071964	0.0794356	0.660305	118.658	113.473	125.933	131.287	148.434	148.614	234.799	220.121	-0.15199	-0.19361	-0.0797842	-0.0641439	0.0641439	0.0947273
A_23_P35645	RBM17	0.000490748	1.16522e-05	-1.00649	-0.0093379	1.00649	down	1.88084	0.911376	1.88084	up	-1.00337	-0.00484753	1.00337	down	1.00312	0.00449038	1.00312	up	-1.88717	-0.916223	1.88717	down	1.89305	0.920714	1.89305	up	6146.24	3365.37	3511.86	3570.84	0.898739	-0.0174847	-0.0126371	-0.021975	6146.85	6145.62	3377.25	3353.48	3489.7	3534.02	3612.7	3528.99	0.887466	0.910011	0.00982761	-0.0447969	-0.0361576	0.0108833
A_23_P69810	AGPAT9	0.000490748	1.14642e-05	2.17482	1.12089	2.17482	up	-1.68655	-0.754075	1.68655	down	-2.38911	-1.25648	2.38911	down	-5.19588	-2.37737	5.19588	down	-1.41657	-0.502401	1.41657	down	-3.66793	-1.87497	3.66793	down	1828.17	1334.09	3311.71	7369.22	-0.377193	-0.879594	0.376882	1.49777	1899.2	1757.14	1269.81	1398.38	3243.01	3380.41	7304.17	7434.26	-0.332532	-0.421854	-0.926945	-0.832242	0.332532	0.421231
A_24_P48898	APOL2	0.000490748	1.15465e-05	-1.29933	-0.377765	1.29933	down	-2.77063	-1.47021	2.77063	down	-1.24505	-0.316198	1.24505	down	1.0436	0.0615664	1.0436	up	2.22532	1.15402	2.22532	up	-2.13236	-1.09245	2.13236	down	1007	2316.75	2998.33	2364.74	-1.13454	0.0194774	0.335676	-0.042089	1006.23	1007.78	2242.31	2391.19	3003.52	2993.15	2488.91	2240.58	-1.14707	-1.12201	-0.00467539	0.0436301	0.323752	0.3476
A_24_P57730	MRPL52	0.000490748	1.15245e-05	1.30785	0.387197	1.30785	up	1.45895	0.544926	1.45895	up	-1.38836	-0.473386	1.38836	down	-1.81577	-0.860583	1.81577	down	-2.02555	-1.01831	2.02555	down	1.11553	0.157729	1.11553	up	1805.4	921.034	1329.91	1779.86	0.369905	-0.648408	-0.175022	0.212175	1818.29	1792.52	911.331	930.737	1344.47	1315.34	1768.17	1791.55	0.368786	0.371023	-0.641389	-0.655427	-0.173639	-0.176404
A_32_P107876	FRAS1	0.000490748	1.16886e-05	1.37805	0.462632	1.37805	up	-1.78612	-0.836831	1.78612	down	2.00557	1.00401	2.00557	up	1.45537	0.541381	1.45537	up	3.5822	1.84084	3.5822	up	-2.46137	-1.29946	2.46137	down	1545.1	5719.6	2965.94	4185.08	-1.07639	0.764451	-0.239562	0.22307	1515.61	1574.59	5592.35	5846.85	2901.53	3030.36	4354.17	4015.99	-1.11535	-1.03743	0.754567	0.774336	-0.285317	-0.193806
A_33_P3225587	NAA50	0.000490748	1.16997e-05	1.8146	0.859654	1.8146	up	-1.1463	-0.196981	1.1463	down	-1.23998	-0.310321	1.23998	down	-2.25008	-1.16998	2.25008	down	-1.08173	-0.11334	1.08173	down	-2.08008	-1.05664	2.08008	down	4244.55	4055.26	5232	9709.73	-0.0881033	-0.201443	0.108878	0.968533	4232.2	4256.9	3978.94	4131.58	5416.18	5047.81	9751.89	9667.58	-0.10372	-0.0724869	-0.206379	-0.196507	0.145269	0.0724869
A_33_P3234697	LXN	0.000490748	1.16737e-05	-1.01882	-0.0268931	1.01882	down	-1.17794	-0.236265	1.17794	down	68.5541	6.09917	68.5541	up	69.844	6.12607	69.844	up	80.7526	6.33544	80.7526	up	-1.15618	-0.209372	1.15618	down	4.9594	411.273	6.25754	6.28176	-0.261752	6.07369	-0.0254867	-0.0523798	4.39075	5.52804	423.347	399.199	5.74622	6.76886	5.81452	6.749	-0.43932	-0.0841837	6.13827	6.0091	-0.158054	0.10708
A_33_P3240702	RBBP8	0.000490748	1.17295e-05	1.53903	0.622018	1.53903	up	1.0036	0.00518417	1.0036	up	-1.27093	-0.34588	1.27093	down	-1.95599	-0.967899	1.95599	down	-1.2755	-0.351065	1.2755	down	-1.53351	-0.616834	1.53351	down	4181.99	3390.14	4477.98	7053.41	0.00518417	-0.34588	0	0.622018	4240	4123.99	3258.74	3521.55	4530.61	4425.35	7186.88	6919.95	0.0137787	-0.00341034	-0.37961	-0.312151	0.00253868	-0.00253868
A_33_P3241661	LOC388780	0.000490748	1.16227e-05	-2.53788	-1.34362	2.53788	down	36.2357	5.17934	36.2357	up	-1.07759	-0.107807	1.07759	down	2.35515	1.23582	2.35515	up	-39.0472	-5.28715	39.0472	down	91.9619	6.52296	91.9619	up	448.42	11.8788	13.366	5.37045	5.26628	-0.0208716	0.0869358	-1.25669	477.387	419.452	10.9418	12.8158	14.9547	11.7772	4.91788	5.82302	5.34818	5.18437	-0.112691	0.0709477	0.244819	-0.0709472
A_33_P3265075	PAAF1	0.000490748	1.16605e-05	1.93898	0.955295	1.93898	up	-1.29154	-0.36909	1.29154	down	-1.10931	-0.149668	1.10931	down	-2.15093	-1.10496	2.15093	down	1.16427	0.219422	1.16427	up	-2.50426	-1.32438	2.50426	down	2206.78	2654.96	3062.12	6074.87	-0.299043	-0.0796213	0.0700469	1.02534	2273.16	2140.41	2572.1	2737.83	3120.83	3003.4	6075.16	6074.59	-0.267056	-0.331031	-0.102444	-0.0567989	0.0832949	0.0567989
A_33_P3265205		0.000490748	1.17224e-05	-1.71628	-0.779289	1.71628	down	-1.19284	-0.254398	1.19284	down	1.17348	0.23079	1.17348	up	2.01402	1.01008	2.01402	up	1.39977	0.485188	1.39977	up	1.43882	0.52489	1.43882	up	425.692	615.984	545.712	325.339	-0.127119	0.358069	0.12728	-0.652009	432.107	419.277	595.688	636.279	555.131	536.293	326.573	324.105	-0.116793	-0.137444	0.332736	0.383402	0.137766	0.116793
A_33_P3324909	JUND	0.000490748	1.17394e-05	-2.27959	-1.18878	2.27959	down	1.07823	0.108659	1.07823	up	-1.08915	-0.123198	1.08915	down	2.09301	1.06558	2.09301	up	-1.17434	-0.231856	1.17434	down	2.45792	1.29744	2.45792	up	1622.27	1427.39	1617.21	725.818	0.162552	-0.0693045	0.0538931	-1.13488	1602.92	1641.63	1438.67	1416.1	1653.78	1580.63	730.083	721.553	0.13392	0.191184	-0.0356789	-0.10293	0.0721073	0.0356789
A_33_P3354464	LOXL1	0.000490748	1.15825e-05	-1.51952	-0.603615	1.51952	down	1.14997	0.201593	1.14997	up	1.13899	0.18776	1.13899	up	1.73072	0.791376	1.73072	up	-1.00963	-0.0138326	1.00963	down	1.7474	0.805208	1.7474	up	988.049	1011.46	923.337	622.149	0.111911	0.0980787	-0.0896816	-0.693297	1004.76	971.336	983.489	1039.43	938.511	908.164	644.321	599.978	0.124899	0.0989232	0.0803885	0.115769	-0.0803885	-0.0989747
A_23_P74229	STK40	0.000492159	1.17903e-05	1.25856	0.331775	1.25856	up	-1.48143	-0.566991	1.48143	down	-1.59456	-0.673159	1.59456	down	-2.00685	-1.00493	2.00685	down	-1.07637	-0.106168	1.07637	down	-1.86447	-0.898766	1.86447	down	4868.87	4676.55	7754.38	9984.1	-0.279283	-0.385451	0.287708	0.619483	4848.26	4889.49	4524.65	4828.44	7971.3	7537.46	10110.1	9858.07	-0.296809	-0.261757	-0.410108	-0.360794	0.313659	0.261757
A_21_P0011742	LOC100506930	0.000493333	1.19215e-05	1.07846	0.108971	1.07846	up	14.5303	3.86099	14.5303	up	1.1584	0.212138	1.1584	up	1.07413	0.103168	1.07413	up	-12.5434	-3.64885	12.5434	down	13.4732	3.75202	13.4732	up	67.5472	5.56528	4.99561	5.53111	3.6562	0.00734663	-0.204792	-0.0958209	66.2715	68.8229	5.70676	5.4238	5.08042	4.91081	5.0785	5.98372	3.61753	3.69487	0.0662489	-0.0515556	-0.194716	-0.214868
A_23_P17490	C20orf30	0.000493333	1.18531e-05	-1.14871	-0.200017	1.14871	down	-1.29462	-0.372534	1.29462	down	1.03854	0.0545568	1.03854	up	1.19298	0.254574	1.19298	up	1.34452	0.427091	1.34452	up	-1.12702	-0.172516	1.12702	down	3101.56	4309.65	4314.91	3844.19	-0.275679	0.151412	0.0968547	-0.103163	3148.7	3054.42	4211.03	4408.27	4362.33	4267.49	3900.97	3787.41	-0.265168	-0.28619	0.140611	0.162212	0.0982924	0.095417
A_23_P29769	WWTR1	0.000493333	1.19076e-05	-1.00337	-0.00485706	1.00337	down	-4.14315	-2.05073	4.14315	down	-1.39333	-0.478542	1.39333	down	-1.38865	-0.473685	1.38865	down	2.97355	1.57219	2.97355	up	-4.12923	-2.04587	4.12923	down	355.76	1093.31	1582.61	1615	-1.8169	-0.24471	0.233831	0.228974	371.746	339.774	1039.96	1146.66	1557.45	1607.78	1674.23	1555.77	-1.76344	-1.87035	-0.292951	-0.19647	0.19647	0.271193
A_23_P49539	BAHCC1	0.000493333	1.1917e-05	-1.34428	-0.426829	1.34428	down	1.16563	0.221104	1.16563	up	1.15021	0.201903	1.15021	up	1.54621	0.628732	1.54621	up	-1.0134	-0.0192013	1.0134	down	1.56692	0.647933	1.56692	up	438.897	447.553	404.677	308.234	0.116049	0.096848	-0.105055	-0.531884	443.645	434.149	440.344	454.763	411.309	398.044	319.598	296.87	0.12024	0.111859	0.0958257	0.0978703	-0.0958257	-0.114284
A_23_P81880	CTDSP2	0.000493333	1.1872e-05	-1.39	-0.475084	1.39	down	-1.17454	-0.232091	1.17454	down	1.32218	0.402918	1.32218	up	1.83783	0.878002	1.83783	up	1.55295	0.635009	1.55295	up	1.18345	0.242993	1.18345	up	6558.78	10523.7	8279.38	6094.78	-0.113893	0.521116	0.118198	-0.356886	6653.7	6463.86	10549.2	10498.1	8441.11	8117.65	6171.95	6017.62	-0.10443	-0.123355	0.546832	0.495401	0.131967	0.10443
A_24_P15754	TOMM40	0.000493333	1.1895e-05	1.86478	0.899008	1.86478	up	-1.01417	-0.0202971	1.01417	down	-1.17945	-0.238114	1.17945	down	-2.19942	-1.13712	2.19942	down	-1.16297	-0.217817	1.16297	down	-1.8912	-0.919305	1.8912	down	2149.18	1909.62	2343.93	4470.09	0	-0.217817	0.0202971	0.919305	2180.45	2117.91	1878.34	1940.9	2436.25	2251.61	4542.47	4397.72	0.0095768	-0.0095768	-0.219233	-0.216402	0.0627308	-0.0221367
A_33_P3343428	TRAF3IP2	0.0004938	1.195e-05	-1.39133	-0.476465	1.39133	down	1.28117	0.357463	1.28117	up	-1.1408	-0.190045	1.1408	down	1.21961	0.28642	1.21961	up	-1.46156	-0.547509	1.46156	down	1.78253	0.833929	1.78253	up	1667.42	1178.79	1398.56	1029.43	0.44963	-0.0978785	0.0921669	-0.384298	1691.31	1643.54	1166.94	1190.65	1410.6	1386.52	1070.08	988.785	0.458879	0.440382	-0.090168	-0.105589	0.090168	0.0941658
A_19_P00315941		0.000494015	1.19724e-05	-1.72941	-0.790281	1.72941	down	1.05244	0.0737355	1.05244	up	1.12763	0.173292	1.12763	up	1.95013	0.963573	1.95013	up	1.07144	0.0995569	1.07144	up	1.8201	0.864016	1.8201	up	102.302	113.272	104.461	61.813	0.0366251	0.136182	-0.0371103	-0.827391	101.418	103.185	111.478	115.066	103.74	105.181	62.2896	61.3364	0.012747	0.0605032	0.135549	0.136815	-0.0614736	-0.012747
A_23_P38346	DHX58	0.000494164	1.19932e-05	-4.02997	-2.01077	4.02997	down	-2.81788	-1.49461	2.81788	down	1.00206	0.00296497	1.00206	up	4.03826	2.01373	4.03826	up	2.82368	1.49758	2.82368	up	1.43014	0.516157	1.43014	up	140.568	409.909	425.962	108.123	-0.748614	0.748963	0.745998	-1.26477	135.84	145.295	408.938	410.879	447.132	404.791	112.555	103.692	-0.808573	-0.688654	0.767767	0.73016	0.803342	0.688654
A_33_P3282075	SP6	0.000494339	1.20146e-05	-1.05927	-0.0830669	1.05927	down	3.06484	1.61581	3.06484	up	2.1147	1.08045	2.1147	up	2.24003	1.16352	2.24003	up	-1.4493	-0.53536	1.4493	down	3.24648	1.69888	3.24648	up	3183.89	2270.52	1116.41	1078.64	1.09581	0.56045	-0.52	-0.603067	3190.43	3177.36	2318.2	2222.84	1118.22	1114.59	1064.51	1092.77	1.08735	1.10427	0.612968	0.507932	-0.532068	-0.507932
A_23_P502035	GALT	0.000494717	1.20411e-05	-2.49544	-1.31929	2.49544	down	-1.28269	-0.359171	1.28269	down	1.09424	0.129926	1.09424	up	2.7306	1.44922	2.7306	up	1.40357	0.489097	1.40357	up	1.94548	0.960123	1.94548	up	740.603	1074.01	1021.04	418.62	-0.186814	0.302283	0.172357	-1.14694	729.645	751.562	1068.65	1079.36	1044.2	997.881	415.314	421.927	-0.21958	-0.154047	0.317306	0.28726	0.190667	0.154047
A_23_P41765	IRF1	0.000495621	1.20911e-05	-1.81406	-0.859224	1.81406	down	-1.95584	-0.96779	1.95584	down	-1.20322	-0.266901	1.20322	down	1.50767	0.592323	1.50767	up	1.62551	0.700889	1.62551	up	-1.07816	-0.108566	1.07816	down	175.439	294.602	368.715	208.127	-0.411636	0.289253	0.556154	-0.30307	179.515	171.363	293.013	296.19	375.629	361.8	216.391	199.863	-0.389528	-0.433744	0.303693	0.274813	0.568796	0.543511
A_24_P58529	TUBA1C	0.000495621	1.21148e-05	1.51332	0.597715	1.51332	up	1.01417	0.0202975	1.01417	up	-1.22611	-0.294094	1.22611	down	-1.8555	-0.891809	1.8555	down	-1.24349	-0.314391	1.24349	down	-1.49218	-0.577418	1.49218	down	36002.5	29918.8	38150.8	59082.3	0	-0.314391	-0.0202975	0.577418	36278.7	35726.4	29547.1	30290.4	37762.8	38538.8	59692.1	58472.6	-0.000350952	0.000350952	-0.310096	-0.318686	-0.0493879	0.00879288
A_33_P3283611	IFIT3	0.000495621	1.2104e-05	-8.1311	-3.02345	8.1311	down	-13.1892	-3.72129	13.1892	down	-2.74314	-1.45583	2.74314	down	2.96416	1.56763	2.96416	up	4.80808	2.26546	4.80808	up	-1.62207	-0.697836	1.62207	down	76.2083	380.003	1083.53	136.006	-1.43856	0.826906	2.28273	-0.740719	75.5527	76.864	347.47	412.535	1169.34	997.725	140.196	131.815	-1.46238	-1.41473	0.725312	0.928501	2.38281	2.18266
A_24_P166443	HLA-DPB1	0.000495677	1.21335e-05	-2.56638	-1.35974	2.56638	down	-2.42551	-1.27829	2.42551	down	1.41162	0.497348	1.41162	up	3.62275	1.85709	3.62275	up	3.42389	1.77564	3.42389	up	1.05808	0.0814493	1.05808	up	78.9226	278.885	205.465	82.0277	-0.662089	1.11355	0.616199	-0.743538	82.8447	75.0004	280.743	277.026	205.461	205.47	86.0427	78.0128	-0.601751	-0.722427	1.14538	1.08171	0.601751	0.630648
A_23_P16944	SDC1	0.000495735	1.21694e-05	1.70738	0.771784	1.70738	up	1.09953	0.13688	1.09953	up	-1.3323	-0.41392	1.3323	down	-2.27474	-1.1857	2.27474	down	-1.4649	-0.550801	1.4649	down	-1.55283	-0.634903	1.55283	down	6567.94	4631.59	6417.85	11213	0.080164	-0.470637	-0.0567164	0.715067	6726.74	6409.13	4611.06	4652.11	6482.1	6353.61	11187	11239	0.103636	0.0566916	-0.454813	-0.486461	-0.0566916	-0.0567412
A_23_P20384	LSM1	0.000495735	1.21536e-05	1.56657	0.647611	1.56657	up	-1.10331	-0.141844	1.10331	down	-1.26979	-0.344591	1.26979	down	-1.98922	-0.992202	1.98922	down	-1.15089	-0.202747	1.15089	down	-1.72842	-0.789455	1.72842	down	8827.7	7930.48	10466	16779.2	-0.0685339	-0.271281	0.0733099	0.720921	8943.83	8711.57	7640.17	8220.79	10481.1	10450.9	16928.8	16629.6	-0.0609713	-0.0760965	-0.301898	-0.240664	0.0609713	0.0856485
A_23_P109171	BFSP1	0.000495871	1.219e-05	-2.97611	-1.57343	2.97611	down	-1.01196	-0.0171514	1.01196	down	1.09058	0.125091	1.09058	up	3.24567	1.69852	3.24567	up	1.10362	0.142242	1.10362	up	2.94094	1.55627	2.94094	up	2994.99	3416.52	3256.93	1120.03	-0.0117726	0.130469	0.00537872	-1.56805	2962.87	3027.11	3510.07	3322.96	3243.21	3270.65	1137.39	1102.68	-0.038662	0.0151167	0.192203	0.0687361	-0.0151167	0.0258741
A_23_P103398	PSEN2	0.000497035	1.22532e-05	-1.5947	-0.673281	1.5947	down	-1.27214	-0.34726	1.27214	down	-1.091	-0.125655	1.091	down	1.46168	0.547627	1.46168	up	1.16603	0.221605	1.16603	up	1.25355	0.326022	1.25355	up	2050.75	2471.42	2803.29	1799.58	-0.109361	0.112244	0.237898	-0.435383	2087.72	2013.78	2403.44	2539.41	2829.7	2776.88	1851.13	1748.04	-0.0947661	-0.123956	0.0947661	0.129721	0.237074	0.238722
A_24_P131580	ALPPL2	0.000497035	1.22406e-05	1.01549	0.0221753	1.01549	up	1.01687	0.0241404	1.01687	up	3.6279	1.85914	3.6279	up	3.57256	1.83696	3.57256	up	3.5677	1.835	3.5677	up	1.00136	0.00196505	1.00136	up	1764.49	6503.09	1864.43	1937.17	-0.019238	1.81576	-0.0433784	-0.021203	1717.01	1811.97	6590.11	6416.06	1828.42	1900.44	1946.25	1928.1	-0.0694852	0.0310092	1.85728	1.77423	-0.0856624	-0.00109434
A_23_P130149	ENO3	0.000498811	1.2369e-05	-1.36611	-0.450078	1.36611	down	-1.05164	-0.0726356	1.05164	down	1.6358	0.709993	1.6358	up	2.23468	1.16007	2.23468	up	1.72026	0.782629	1.72026	up	1.29904	0.377443	1.29904	up	856.058	1521.69	967.482	725.314	-0.048748	0.733881	0.0238876	-0.426191	846.204	865.911	1505.06	1538.31	979.272	955.693	755.598	695.029	-0.0767727	-0.0207233	0.740336	0.727425	0.0270519	0.0207233
A_23_P151093	YARS2	0.000498811	1.23766e-05	1.79424	0.843376	1.79424	up	1.06251	0.087481	1.06251	up	-1.12505	-0.169993	1.12505	down	-2.01862	-1.01337	2.01862	down	-1.19538	-0.257474	1.19538	down	-1.68868	-0.755895	1.68868	down	2116.21	1829.36	2140.61	3930.24	0.0257144	-0.23176	-0.0617666	0.78161	2131.45	2100.97	1808.56	1850.16	2106.99	2174.23	3976.64	3883.84	0.0246897	0.0267391	-0.225943	-0.237576	-0.0988436	-0.0246897
A_24_P58204	OR51B5	0.000498811	1.23839e-05	1.13691	0.185112	1.13691	up	-4.40714	-2.13984	4.40714	down	-1.53413	-0.617422	1.53413	down	-1.74416	-0.802534	1.74416	down	2.87272	1.52242	2.87272	up	-5.01049	-2.32495	5.01049	down	301.422	894.615	1428.63	1660.68	-1.80606	-0.283638	0.333784	0.518896	296.239	306.605	896.257	892.973	1368.66	1488.6	1656.78	1664.59	-1.84228	-1.76983	-0.258771	-0.308504	0.258771	0.408797
A_24_P713668	BZW1	0.000498811	1.23456e-05	1.63852	0.712394	1.63852	up	1.06824	0.0952396	1.06824	up	-1.22377	-0.291329	1.22377	down	-2.00517	-1.00372	2.00517	down	-1.30728	-0.386569	1.30728	down	-1.53385	-0.617154	1.53385	down	7267	5743.63	7310.27	12265.2	0.0491757	-0.337393	-0.0460639	0.66633	7359.15	7174.86	5767.94	5719.32	7364.25	7256.29	12704.6	11825.9	0.0560522	0.0422993	-0.309069	-0.365718	-0.0498285	-0.0422993
A_33_P3365002	TUBB2A	0.000498811	1.23435e-05	1.91078	0.934159	1.91078	up	-1.07138	-0.0994663	1.07138	down	-1.1659	-0.221449	1.1659	down	-2.22778	-1.15561	2.22778	down	-1.08823	-0.121983	1.08823	down	-2.04716	-1.03363	2.04716	down	2272.02	2159.7	2615.9	5115.68	-0.0477982	-0.169781	0.0516682	0.985827	2290.48	2253.56	2057.74	2261.65	2634.47	2597.34	5199.99	5031.37	-0.0474925	-0.0481038	-0.215717	-0.123846	0.0474925	0.0558438
A_23_P129157	NEIL1	0.000499484	1.24212e-05	-1.86517	-0.899306	1.86517	down	1.37015	0.45433	1.37015	up	1.32034	0.400912	1.32034	up	2.46266	1.30022	2.46266	up	-1.03772	-0.0534182	1.03772	down	2.55555	1.35364	2.55555	up	1202.3	1197.25	943.34	517.607	0.24323	0.189812	-0.2111	-1.11041	1232.53	1172.07	1164.79	1229.71	977.726	908.954	537.321	497.892	0.26809	0.21837	0.172905	0.206718	-0.172905	-0.249295
A_23_P8913	CA2	0.000499484	1.24354e-05	1.84694	0.885133	1.84694	up	-1.02637	-0.0375571	1.02637	down	1.01981	0.0283036	1.01981	up	-1.81105	-0.85683	1.81105	down	1.04671	0.0658607	1.04671	up	-1.89565	-0.92269	1.89565	down	5256.72	5685.99	5796.22	10956.4	-0.0517321	0.0141287	-0.0141749	0.870958	5394.77	5118.67	5520.5	5851.48	5774.48	5817.96	11124.2	10788.5	-0.0252528	-0.0782113	-0.00565386	0.0339112	-0.0340037	0.00565386
A_24_P236091	ENO2	0.000500346	1.24887e-05	1.5541	0.636082	1.5541	up	-2.24655	-1.16771	2.24655	down	1.20889	0.27368	1.20889	up	-1.28556	-0.362402	1.28556	down	2.71582	1.44139	2.71582	up	-3.49136	-1.80379	3.49136	down	369.071	1035.24	890.675	1416.88	-1.30658	0.134811	-0.138869	0.497213	357.785	380.357	1038.02	1032.46	880.959	900.391	1452.48	1381.28	-1.36212	-1.25103	0.160909	0.108713	-0.169025	-0.108713
A_32_P116556	ZNF469	0.000500346	1.24921e-05	-1.12231	-0.166465	1.12231	down	3.1512	1.6559	3.1512	up	1.7675	0.821712	1.7675	up	1.98368	0.988177	1.98368	up	-1.78286	-0.834189	1.78286	down	3.53661	1.82237	3.53661	up	1486.5	861.723	507.422	462.399	1.24672	0.412532	-0.40918	-0.575645	1479.29	1493.71	879.441	844.004	529.549	485.295	474.479	450.318	1.22831	1.26513	0.464419	0.360645	-0.360645	-0.457715
A_33_P3360675	PRKAR1B	0.000500346	1.25091e-05	3.73898	1.90264	3.73898	up	1.44659	0.532655	1.44659	up	-1.37762	-0.462182	1.37762	down	-5.1509	-2.36483	5.1509	down	-1.99286	-0.994837	1.99286	down	-2.58469	-1.36999	2.58469	down	619.327	321.075	460.91	1760.25	0.236077	-0.75876	-0.296578	1.60607	630.657	607.998	319.907	322.242	489.593	432.227	1742.01	1778.48	0.251055	0.221099	-0.741788	-0.775731	-0.221099	-0.372056
A_23_P108501	EPHA4	0.000503297	1.26391e-05	-1.41999	-0.505883	1.41999	down	3.7657	1.91292	3.7657	up	2.23417	1.15974	2.23417	up	3.17251	1.66562	3.17251	up	-1.6855	-0.753175	1.6855	down	5.34726	2.4188	5.34726	up	180.221	110.477	51.4109	37.0768	1.33941	0.586237	-0.573504	-1.07939	186.026	174.416	107.222	113.731	52.194	50.6279	35.5677	38.5859	1.37448	1.30435	0.565946	0.606528	-0.565946	-0.581062
A_23_P121222	RAD18	0.000503297	1.2633e-05	1.8498	0.887365	1.8498	up	-1.61233	-0.689143	1.61233	down	-1.41057	-0.496274	1.41057	down	-2.60926	-1.38364	2.60926	down	1.14303	0.192869	1.14303	up	-2.98247	-1.57651	2.98247	down	665.125	785.051	1151.71	2180.01	-0.457523	-0.264654	0.231619	1.11898	690.706	639.544	793.511	776.591	1167	1136.43	2190.92	2169.1	-0.413427	-0.501619	-0.226888	-0.302421	0.236351	0.226888
A_23_P257649	RBP1	0.000503297	1.26705e-05	1.94322	0.95845	1.94322	up	1.0243	0.0346408	1.0243	up	-2.10159	-1.07148	2.10159	down	-4.08385	-2.02993	4.08385	down	-2.15266	-1.10612	2.15266	down	-1.89712	-0.923809	1.89712	down	3219.48	1547.1	3377.09	6714.99	0.0257297	-1.08039	-0.00891113	0.949539	3302.07	3136.9	1464.45	1629.75	3431.39	3322.79	6661.84	6768.15	0.0513287	0.000130653	-1.13532	-1.02546	-0.000130653	-0.0176916
A_23_P500381	HTR7	0.000503297	1.26608e-05	-1.63634	-0.710474	1.63634	down	-2.57665	-1.3655	2.57665	down	-6.25689	-2.64545	6.25689	down	-3.82371	-1.93497	3.82371	down	-2.4283	-1.27995	2.4283	down	-1.57464	-0.655025	1.57464	down	2342.34	995.367	6476.51	4060.06	-0.325419	-1.60537	1.04008	0.329606	2469.33	2215.36	981.307	1009.43	6455.32	6497.7	4341.36	3778.77	-0.258547	-0.392291	-1.60353	-1.6072	1.02094	1.05922
A_23_P74097	TCEB3	0.000503297	1.2635e-05	1.67796	0.74671	1.67796	up	1.58156	0.661347	1.58156	up	-1.26327	-0.337162	1.26327	down	-2.11972	-1.08387	2.11972	down	-1.99793	-0.998509	1.99793	down	-1.06095	-0.0853624	1.06095	down	1444.81	748.002	981.951	1686.12	0.325416	-0.673094	-0.335932	0.410778	1450.81	1438.82	714.167	781.836	1002.62	961.287	1720.49	1651.75	0.319985	0.330846	-0.716177	-0.63001	-0.319985	-0.351879
A_23_P112061	HGSNAT	0.000503427	1.27209e-05	-1.19453	-0.256446	1.19453	down	1.05395	0.0758119	1.05395	up	1.16283	0.217636	1.16283	up	1.38903	0.474082	1.38903	up	1.1033	0.141824	1.1033	up	1.25898	0.332258	1.25898	up	1523.01	1736.27	1552.94	1330.37	0.0392499	0.181074	-0.036562	-0.293008	1540.5	1505.53	1720.33	1752.22	1571.1	1534.77	1344.23	1316.51	0.0443969	0.0341029	0.190041	0.172107	-0.0341029	-0.039021
A_23_P210619	C20orf43	0.000503427	1.26965e-05	1.3101	0.389682	1.3101	up	-1.23604	-0.305726	1.23604	down	-1.03801	-0.053823	1.03801	down	-1.3599	-0.443505	1.3599	down	1.19078	0.251903	1.19078	up	-1.61934	-0.695408	1.61934	down	4557.69	5608.9	6055.43	8116.68	-0.27301	-0.0211072	0.0327158	0.422398	4599.11	4516.26	5495.04	5722.76	6194.32	5916.53	8192.01	8041.35	-0.271315	-0.274706	-0.0281782	-0.0140362	0.0513954	0.0140362
A_23_P54144	BMP4	0.000503427	1.27263e-05	1.62476	0.70023	1.62476	up	2.85124	1.51159	2.85124	up	1.60132	0.67926	1.60132	up	-1.01464	-0.0209699	1.01464	down	-1.78056	-0.832327	1.78056	down	1.75486	0.811357	1.75486	up	1588.51	921.864	598.769	995.515	0.828063	-0.00426483	-0.683525	0.016705	1590.74	1586.29	923.017	920.71	591.613	605.926	990.404	1000.63	0.818669	0.837456	0.0197587	-0.0282884	-0.715187	-0.651864
A_23_P121545	GPM6A	0.000503727	1.27866e-05	-4.31617	-2.10975	4.31617	down	-1.40987	-0.495567	1.40987	down	-1.53066	-0.614152	1.53066	down	2.81982	1.4956	2.81982	up	-1.08567	-0.118585	1.08567	down	3.06139	1.61419	3.06139	up	93.3992	88.8938	141.489	33.5931	0.0543225	-0.0642624	0.54989	-1.55986	91.5142	95.2842	90.6348	87.1528	142.712	140.266	35.3866	31.7997	0.0137842	0.0948608	-0.0137842	-0.114741	0.547941	0.551839
A_23_P250455	HDAC6	0.000503727	1.278e-05	-1.4862	-0.571632	1.4862	down	1.20277	0.266361	1.20277	up	1.3031	0.381946	1.3031	up	1.93667	0.953578	1.93667	up	1.08341	0.115585	1.08341	up	1.78756	0.837993	1.78756	up	1534.91	1718.4	1371.34	944.379	0.136521	0.252106	-0.12984	-0.701472	1515.55	1554.27	1691.91	1744.9	1363.24	1379.43	960.72	928.038	0.106907	0.166136	0.252082	0.25213	-0.152773	-0.106907
A_23_P62188	ZC4H2	0.000503727	1.2769e-05	-1.44883	-0.534888	1.44883	down	34.4566	5.10671	34.4566	up	-2.92955	-1.55068	2.92955	down	-2.02201	-1.01579	2.02201	down	-100.942	-6.65739	100.942	down	49.9218	5.6416	49.9218	up	2165.91	22.3487	67.4147	47.8177	5.30064	-1.35674	0.193934	-0.340955	2312.55	2019.26	19.1654	25.5319	68.9552	65.8742	43.3063	52.3291	5.38705	5.21423	-1.54142	-1.17206	0.212489	0.175379
A_23_P140146	IFI27L2	0.000504932	1.28775e-05	-1.7975	-0.84599	1.7975	down	-1.25392	-0.326444	1.25392	down	-1.00065	-0.000944138	1.00065	down	1.79632	0.845046	1.79632	up	1.2531	0.3255	1.2531	up	1.4335	0.519546	1.4335	up	14130.7	18299	19042.9	10841.3	-0.151084	0.174416	0.17536	-0.67063	14170	14091.4	18022.8	18575.2	18815	19270.8	10953.9	10728.7	-0.158489	-0.143679	0.17486	0.173972	0.143679	0.207042
A_23_P140668	IDH3A	0.000504932	1.28576e-05	1.75148	0.808576	1.75148	up	-1.06194	-0.0867052	1.06194	down	-1.17285	-0.230019	1.17285	down	-2.05423	-1.03859	2.05423	down	-1.10444	-0.143314	1.10444	down	-1.85997	-0.895281	1.85997	down	1626.8	1521.94	1856.41	3327.41	-0.0511174	-0.194431	0.0355878	0.844163	1607.42	1646.17	1513.45	1530.44	1858.14	1854.68	3341.45	3313.37	-0.0797191	-0.0225158	-0.180266	-0.208597	0.0225158	0.0486598
A_23_P68730	PDXK	0.000504932	1.28875e-05	-1.56013	-0.641663	1.56013	down	1.35502	0.438309	1.35502	up	1.29981	0.378297	1.29981	up	2.02786	1.01996	2.02786	up	-1.04247	-0.0600119	1.04247	down	2.114	1.07997	2.114	up	3061.19	3034.12	2428.57	1593.54	0.234863	0.174851	-0.203446	-0.845109	3116	3006.37	2989.8	3078.43	2502.88	2354.26	1657.82	1529.27	0.24928	0.220446	0.175996	0.173707	-0.173707	-0.233185
A_33_P3210965	TCTN1	0.000504932	1.28568e-05	-1.76877	-0.822743	1.76877	down	1.02851	0.0405526	1.02851	up	-1.01646	-0.0235553	1.01646	down	1.74012	0.799188	1.74012	up	-1.04544	-0.0641079	1.04544	down	1.81919	0.863296	1.81919	up	2634.93	2603.26	2752.24	1592.74	0.0463958	-0.0177121	0.00584316	-0.8169	2712.33	2557.53	2594.35	2612.17	2790.07	2714.42	1634.06	1551.43	0.0773692	0.0154223	-0.000430584	-0.0349937	0.0112557	0.000430584
A_23_P136909	HMGN5	0.000505238	1.29129e-05	-2.2078	-1.14261	2.2078	down	1.21476	0.280667	1.21476	up	2.45101	1.29338	2.45101	up	5.41133	2.43598	5.41133	up	2.0177	1.01271	2.0177	up	2.68194	1.42328	2.68194	up	299.111	623.612	264.975	122.862	0.119304	1.13201	-0.161363	-1.30397	297.499	300.722	625.646	621.579	278.86	251.09	130.055	115.669	0.100113	0.138495	1.15894	1.10509	-0.100113	-0.222613
A_33_P3389634	CAPG	0.000505455	1.2936e-05	-2.04065	-1.02903	2.04065	down	1.01236	0.0177236	1.01236	up	1.35434	0.437585	1.35434	up	2.76372	1.46661	2.76372	up	1.3378	0.419861	1.3378	up	2.06587	1.04675	2.06587	up	11497.5	15896.2	12205	6120.7	0.00266218	0.422523	-0.0150614	-1.04409	11543	11452	16186	15606.5	12173.8	12236.2	6163.04	6078.36	-0.00304604	0.0083704	0.471042	0.374005	-0.0331688	0.00304604
A_19_P00322968	LOC100506190	0.000505474	1.30089e-05	-2.19338	-1.13316	2.19338	down	-1.17085	-0.227562	1.17085	down	1.68996	0.756987	1.68996	up	3.70672	1.89014	3.70672	up	1.9787	0.984549	1.9787	up	1.87332	0.905594	1.87332	up	532.128	1089.32	669.476	312.694	-0.121507	0.863043	0.106056	-1.0271	542.25	522.006	1031.68	1146.96	676.434	662.518	327.675	297.714	-0.105479	-0.137535	0.808854	0.917232	0.106633	0.105479
A_23_P122464	ZNF193	0.000505474	1.30543e-05	1.98388	0.988323	1.98388	up	-1.14844	-0.19967	1.14844	down	1.03045	0.0432675	1.03045	up	-1.92526	-0.945056	1.92526	down	1.1834	0.242937	1.1834	up	-2.27836	-1.18799	2.27836	down	137.705	168.48	169.985	345.024	-0.216052	0.026885	-0.0163825	0.97194	136.456	138.954	162.714	174.247	173.648	166.322	346.015	344.033	-0.240557	-0.191548	-0.000292778	0.0540628	0.000292778	-0.0330577
A_23_P148015	AXIN2	0.000505474	1.3059e-05	5.99769	2.58441	5.99769	up	2.67974	1.42209	2.67974	up	1.31402	0.393993	1.31402	up	-4.56436	-2.19041	4.56436	down	-2.03934	-1.0281	2.03934	down	-2.23816	-1.16231	2.23816	down	232.577	117.985	93.4081	573.604	0.498618	-0.529484	-0.923476	1.66093	231.556	233.599	112.197	123.774	98.4886	88.3277	609.743	537.464	0.480865	0.516371	-0.578102	-0.480865	-0.859347	-0.987605
A_23_P329962	SUN3	0.000505474	1.30727e-05	-1.09752	-0.134246	1.09752	down	3.16473	1.66208	3.16473	up	2.41205	1.27026	2.41205	up	2.64727	1.4045	2.64727	up	-1.31205	-0.391823	1.31205	down	3.47335	1.79633	3.47335	up	450.337	355.463	152.902	142.628	1.06183	0.670011	-0.600247	-0.734492	458.086	442.589	330.884	380.043	153.589	152.215	146.803	138.453	1.07524	1.04843	0.59231	0.747713	-0.608183	-0.59231
A_23_P39465	BST2	0.000505474	1.3089e-05	-5.38375	-2.42861	5.38375	down	-54.3169	-5.76333	54.3169	down	-2.33372	-1.22263	2.33372	down	2.30694	1.20598	2.30694	up	23.2749	4.5407	23.2749	up	-10.0891	-3.33472	10.0891	down	71.8241	1715.75	4177.1	791.876	-3.94164	0.599062	1.82169	-0.60692	63.1399	80.5083	1656	1775.51	4534.65	3819.56	827.509	756.244	-4.12835	-3.75493	0.571015	0.627109	1.93106	1.71232
A_23_P72025	SLC25A20	0.000505474	1.30949e-05	1.15456	0.207347	1.15456	up	1.1606	0.214872	1.1606	up	-1.1961	-0.258332	1.1961	down	-1.38097	-0.46568	1.38097	down	-1.38819	-0.473204	1.38819	down	1.00523	0.00752449	1.00523	up	540.506	402.448	500.473	591.371	0.110878	-0.362326	-0.103993	0.103354	544.061	536.951	392.361	412.535	501.921	499.026	599.344	583.397	0.10895	0.112807	-0.376275	-0.348376	-0.114237	-0.09375
A_23_P88201	PPP2R3C	0.000505474	1.30604e-05	-1.40971	-0.495402	1.40971	down	-1.10034	-0.137951	1.10034	down	1.04894	0.0689287	1.04894	up	1.4787	0.564331	1.4787	up	1.15419	0.20688	1.15419	up	1.28116	0.357451	1.28116	up	3534.3	4215.71	4179.86	3033.86	-0.0642509	0.142629	0.0737	-0.421702	3557.88	3510.72	4140.7	4290.73	4254.19	4105.53	3055.05	3012.68	-0.0660429	-0.062459	0.139174	0.146084	0.0849409	0.062459
A_33_P3369401	CYP24A1	0.000505474	1.30923e-05	-4.32051	-2.1112	4.32051	down	-2.703	-1.43456	2.703	down	-2.85874	-1.51538	2.85874	down	1.51134	0.595824	1.51134	up	-1.05762	-0.0808148	1.05762	down	1.59841	0.676639	1.59841	up	614.454	600.952	1784.64	422.798	0.0229301	-0.0578847	1.45749	-0.653708	624.659	604.249	571.933	629.971	1777.59	1791.69	413.821	431.776	0.0354757	0.0103846	-0.105385	-0.0103846	1.43737	1.47761
A_33_P3382887		0.000505474	1.29938e-05	1.07541	0.104882	1.07541	up	-2.25819	-1.17517	2.25819	down	1.5164	0.600655	1.5164	up	1.41008	0.495772	1.41008	up	3.42433	1.77582	3.42433	up	-2.42847	-1.28005	2.42847	down	1136.7	4024.4	2758.87	3035.55	-1.21508	0.560741	-0.0399132	0.0649691	1118.1	1155.31	3873.07	4175.73	2821.63	2696.11	3005.23	3065.86	-1.25011	-1.18004	0.528685	0.592798	-0.0215058	-0.0583205
A_33_P3222183	DPYSL5	0.000505604	1.31159e-05	-1.02137	-0.0305028	1.02137	down	-2.29865	-1.20079	2.29865	down	-1.37997	-0.464642	1.37997	down	-1.3511	-0.434139	1.3511	down	1.66572	0.736147	1.66572	up	-2.25056	-1.17029	2.25056	down	557.836	961.33	1378.04	1380.95	-0.977905	-0.241758	0.222883	0.19238	559.958	555.714	913.602	1009.06	1388.67	1367.4	1408.67	1353.22	-0.983835	-0.971975	-0.291225	-0.192291	0.219598	0.226169
A_23_P155257	FOXP1	0.000506109	1.31517e-05	-3.50968	-1.81134	3.50968	down	1.07919	0.109951	1.07919	up	1.68046	0.748859	1.68046	up	5.89788	2.5602	5.89788	up	1.55715	0.638909	1.55715	up	3.78761	1.92129	3.78761	up	478.35	769.212	476.725	138.808	0.0548821	0.693791	-0.0550685	-1.86641	461.35	495.35	763.4	775.023	502.248	451.201	137.732	139.883	-0.00782871	0.117593	0.70511	0.682472	0.00782871	-0.117966
A_33_P3325262	SLC6A8	0.000506109	1.31642e-05	1.80494	0.851947	1.80494	up	-1.2554	-0.328148	1.2554	down	-1.05735	-0.0804539	1.05735	down	-1.90845	-0.932401	1.90845	down	1.18731	0.247694	1.18731	up	-2.26592	-1.1801	2.26592	down	1743.99	2141.76	2352.89	4346.41	-0.305086	-0.0573916	0.0230622	0.87501	1740.97	1747.01	2046.05	2237.48	2363.4	2342.37	4411.46	4281.36	-0.319002	-0.29117	-0.0996895	-0.0150938	0.0150938	0.0310307
A_23_P256021	LAS1L	0.00050654	1.32107e-05	1.35994	0.443548	1.35994	up	-1.01601	-0.0229216	1.01601	down	-1.15139	-0.203371	1.15139	down	-1.56582	-0.646919	1.56582	down	-1.13324	-0.180449	1.13324	down	-1.38172	-0.46647	1.38172	down	14686.9	13393.7	16035.8	22317.5	-0.00430346	-0.184753	0.0186181	0.462166	14794.4	14579.4	13150	13637.5	16027.4	16044.2	22474.8	22160.2	-0.00515985	-0.00344706	-0.188791	-0.180715	0.00344706	0.0337892
A_33_P3242234	F8A2	0.00050654	1.32053e-05	1.14145	0.190862	1.14145	up	-1.21734	-0.283738	1.21734	down	-1.23269	-0.30181	1.23269	down	-1.40705	-0.492671	1.40705	down	-1.01261	-0.0180721	1.01261	down	-1.38953	-0.474599	1.38953	down	2514.68	2566.24	3289.46	3842.54	-0.141486	-0.159558	0.142251	0.333113	2550.72	2478.64	2520.48	2612	3299.47	3279.44	3877.69	3807.39	-0.132226	-0.150747	-0.163069	-0.156047	0.132226	0.152277
A_23_P422071	B3GALT4	0.00050852	1.33093e-05	-1.99072	-0.993293	1.99072	down	-1.43057	-0.516588	1.43057	down	1.16774	0.223719	1.16774	up	2.32465	1.21701	2.32465	up	1.67053	0.740308	1.67053	up	1.39156	0.476704	1.39156	up	194.086	334.971	298.389	153.427	-0.270395	0.469913	0.246193	-0.747099	190.547	197.624	335.464	334.479	304.167	292.611	157.943	148.911	-0.30812	-0.23267	0.494253	0.445572	0.259717	0.23267
A_23_P59349	HECA	0.00050852	1.33155e-05	-2.00867	-1.00624	2.00867	down	1.1404	0.189542	1.1404	up	1.18905	0.249812	1.18905	up	2.38842	1.25605	2.38842	up	1.04266	0.0602694	1.04266	up	2.2907	1.19579	2.2907	up	1521.55	1638.37	1433.07	730.048	0.112734	0.173003	-0.0768085	-1.08305	1574.61	1468.49	1624.08	1652.66	1450.36	1415.78	727.676	732.419	0.151648	0.0738196	0.182639	0.163368	-0.0738196	-0.0797973
A_24_P224488	MAPT	0.00050852	1.32904e-05	-2.49751	-1.32049	2.49751	down	-1.02858	-0.0406537	1.02858	down	1.31335	0.393248	1.31335	up	3.2801	1.71374	3.2801	up	1.35088	0.433902	1.35088	up	2.42812	1.27984	2.42812	up	1605.43	2242.77	1776.22	727.117	-0.000512123	0.43339	0.0401416	-1.28035	1631.33	1579.54	2146.37	2339.17	1857.3	1695.14	737.514	716.72	0.011344	-0.0123682	0.393559	0.47322	0.0916271	-0.011344
A_23_P68401	CTNNBL1	0.000508527	1.33334e-05	1.34081	0.423101	1.34081	up	-1.96133	-0.97183	1.96133	down	-1.05398	-0.0758538	1.05398	down	-1.41319	-0.498955	1.41319	down	1.86087	0.895976	1.86087	up	-2.62976	-1.39493	2.62976	down	363.104	698.308	766.052	1050.68	-0.912216	-0.0162401	0.0596137	0.482715	365.61	360.599	684.959	711.658	799.565	732.538	1085.52	1015.84	-0.913679	-0.910753	-0.0216045	-0.0108757	0.108352	0.0108757
A_19_P00317550		0.000508818	1.34119e-05	-1.10858	-0.148709	1.10858	down	1.77665	0.829161	1.77665	up	2.03164	1.02265	2.03164	up	2.25223	1.17135	2.25223	up	1.14352	0.193485	1.14352	up	1.96955	0.977869	1.96955	up	4206.43	4973.59	2544.33	2348.74	0.41828	0.611764	-0.410881	-0.55959	4179.6	4233.25	4792.06	5155.11	2546.44	2542.22	2338.8	2358.68	0.397662	0.438897	0.581304	0.642225	-0.4241	-0.397662
A_23_P117225	ERCC5	0.000508818	1.33826e-05	-1.01816	-0.0259662	1.01816	down	1.11601	0.158352	1.11601	up	-1.08949	-0.123656	1.08949	down	-1.07006	-0.0976901	1.07006	down	-1.21589	-0.282008	1.21589	down	1.13628	0.184318	1.13628	up	692.511	588.641	666.865	670.413	0.16929	-0.112719	0.0109377	-0.0150285	698.445	686.577	575.912	601.369	674.045	659.686	686.332	654.493	0.170235	0.168345	-0.121701	-0.103736	0.0120535	0.00982189
A_23_P24077	C10orf54	0.000508818	1.3404e-05	-1.75794	-0.813886	1.75794	down	-1.50207	-0.586947	1.50207	down	1.72868	0.789669	1.72868	up	3.03891	1.60355	3.03891	up	2.59659	1.37662	2.59659	up	1.17035	0.226938	1.17035	up	466.833	1252.65	753.75	438.698	-0.277063	1.09955	0.309885	-0.504001	466.17	467.496	1268.2	1237.09	737.102	770.399	443.363	434.032	-0.290529	-0.263597	1.13969	1.05942	0.263597	0.356173
A_24_P241330	ZC3H14	0.000508818	1.34096e-05	1.22826	0.29662	1.22826	up	-1.1043	-0.143138	1.1043	down	-1.07924	-0.110018	1.07924	down	-1.32559	-0.406638	1.32559	down	1.02322	0.0331202	1.02322	up	-1.35638	-0.439758	1.35638	down	2159.48	2283.48	2562.77	3221.7	-0.0815029	-0.0483828	0.0616355	0.358255	2162.18	2156.78	2250	2316.96	2562.94	2562.59	3275.71	3167.69	-0.0911145	-0.0718913	-0.047318	-0.0494475	0.047318	0.075953
A_23_P135357	RNMTL1	0.000509552	1.3449e-05	1.89364	0.921161	1.89364	up	1.07955	0.110425	1.07955	up	-1.10976	-0.150243	1.10976	down	-2.10148	-1.0714	2.10148	down	-1.19803	-0.260667	1.19803	down	-1.75411	-0.810736	1.75411	down	2166.19	1869.66	2156.26	4178.3	0.0595961	-0.201071	-0.0508285	0.870332	2202.31	2130.07	1793.04	1946.29	2183.59	2128.92	4211.3	4145.3	0.072237	0.0469551	-0.238012	-0.16413	-0.0469551	-0.0547018
A_23_P427587	FGF19	0.000509588	1.34691e-05	2.05642	1.04013	2.05642	up	-1.70218	-0.76738	1.70218	down	1.89915	0.925356	1.89915	up	-1.08281	-0.114778	1.08281	down	3.23269	1.69274	3.23269	up	-3.50039	-1.80751	3.50039	down	198.812	664.311	363.742	765.568	-1.24553	0.447203	-0.478153	0.561981	204.032	193.591	640.302	688.319	352.027	375.456	793.118	738.018	-1.21906	-1.27201	0.417259	0.477147	-0.539048	-0.417259
A_24_P231173	GIGYF1	0.000509588	1.34854e-05	-1.61231	-0.689128	1.61231	down	1.44245	0.528523	1.44245	up	1.20515	0.269216	1.20515	up	1.94308	0.958344	1.94308	up	-1.1969	-0.259306	1.1969	down	2.32568	1.21765	2.32568	up	1433.03	1237.18	1067.87	677.705	0.376037	0.11673	-0.152486	-0.841614	1442.77	1423.3	1226.46	1247.91	1044.89	1090.84	687.955	667.454	0.37442	0.377653	0.126438	0.107022	-0.197949	-0.107022
A_23_P123732	C9orf103	0.000510161	1.36192e-05	-1.72176	-0.783886	1.72176	down	2.62451	1.39205	2.62451	up	1.16618	0.221786	1.16618	up	2.00788	1.00567	2.00788	up	-2.25053	-1.17026	2.25053	down	4.51879	2.17594	4.51879	up	1768.17	811.717	724.264	430.63	1.26833	0.0980678	-0.123718	-0.907604	1803.9	1732.45	819.76	803.673	700.302	748.226	448.989	412.271	1.28607	1.2506	0.134583	0.0615525	-0.185883	-0.0615525
A_23_P132644	NCEH1	0.000510161	1.3617e-05	2.53238	1.3405	2.53238	up	-1.07014	-0.0977955	1.07014	down	-1.03416	-0.0484571	1.03416	down	-2.61888	-1.38895	2.61888	down	1.03479	0.0493383	1.03479	up	-2.71	-1.43829	2.71	down	1242.01	1327.25	1427.66	3703.94	-0.08323	-0.0338917	0.0145655	1.35506	1284.49	1199.52	1330.33	1324.18	1448.09	1407.22	3887.13	3520.75	-0.0452809	-0.121179	-0.00833178	-0.0594516	0.0207992	0.00833178
A_23_P80040	PROCR	0.000510161	1.36211e-05	1.30855	0.387966	1.30855	up	1.04265	0.0602608	1.04265	up	-1.28836	-0.365536	1.28836	down	-1.68588	-0.753501	1.68588	down	-1.34331	-0.425797	1.34331	down	-1.25502	-0.327705	1.25502	down	8415.09	6472.31	8674.43	11614.1	0.0272846	-0.398512	-0.0329762	0.35499	8553.64	8276.55	6439.66	6504.96	8869.48	8479.37	11779.3	11449	0.0396218	0.0149474	-0.383571	-0.413453	-0.0149474	-0.0510049
A_24_P108242	GOSR2	0.000510161	1.35718e-05	1.93828	0.95478	1.93828	up	-1.32228	-0.403029	1.32228	down	-1.33686	-0.418849	1.33686	down	-2.59122	-1.37363	2.59122	down	-1.01103	-0.0158205	1.01103	down	-2.56296	-1.35781	2.56296	down	290.006	296.39	412.093	818.345	-0.212952	-0.228772	0.190077	1.14486	287.153	292.859	298.311	294.469	415.43	408.756	858.187	778.504	-0.23856	-0.187343	-0.197204	-0.26034	0.187343	0.192811
A_24_P200427	PAICS	0.000510161	1.36249e-05	1.02684	0.0382109	1.02684	up	1.18803	0.248571	1.18803	up	-1.26382	-0.337797	1.26382	down	-1.29775	-0.376008	1.29775	down	-1.50146	-0.586368	1.50146	down	1.15698	0.21036	1.15698	up	29727.6	20464	26893.6	28269.7	0.232389	-0.353978	-0.0161815	0.0220294	29959.9	29495.3	19970	20958	27336.7	26450.5	29136.7	27402.7	0.232245	0.232533	-0.366594	-0.341362	-0.0068264	-0.0255365
A_24_P216681	LSM10	0.000510161	1.35483e-05	1.36905	0.45318	1.36905	up	-1.00872	-0.0125327	1.00872	down	-1.2609	-0.334453	1.2609	down	-1.72624	-0.787633	1.72624	down	-1.24999	-0.32192	1.24999	down	-1.381	-0.465713	1.381	down	4365.44	3608.9	4731.74	6629.25	-0.00739384	-0.329314	0.00513887	0.458319	4434.14	4296.74	3540.98	3676.82	4749.4	4714.09	6648.83	6609.67	0.00389528	-0.018683	-0.33425	-0.324378	-0.00389528	0.014173
A_32_P32254	COL6A1	0.000510161	1.35637e-05	-1.34241	-0.424823	1.34241	down	1.26004	0.33347	1.26004	up	2.22534	1.15402	2.22534	up	2.98731	1.57885	2.98731	up	1.76608	0.820553	1.76608	up	1.69149	0.758294	1.69149	up	9660.15	17630.2	8235.81	6278.42	0.187409	1.00796	-0.146061	-0.570885	9393	9927.29	17097.5	18163	8261.16	8210.46	6314.91	6241.93	0.136085	0.238733	0.986575	1.02935	-0.156038	-0.136085
A_24_P15043	KLHL18	0.000510441	1.36501e-05	1.767	0.821302	1.767	up	1.00906	0.0130167	1.00906	up	-1.3274	-0.408605	1.3274	down	-2.34552	-1.22991	2.34552	down	-1.33943	-0.421622	1.33943	down	-1.75113	-0.808286	1.75113	down	1264.07	975.068	1346.58	2433.7	0.00143242	-0.420189	-0.0115843	0.809718	1293.6	1234.53	957.158	992.979	1390.31	1302.86	2441.84	2425.56	0.0237279	-0.0208631	-0.424474	-0.415905	0.0208631	-0.0440316
A_23_P255215	RP9	0.000510674	1.37122e-05	1.94564	0.960245	1.94564	up	-1.19324	-0.254887	1.19324	down	-1.01152	-0.0165219	1.01152	down	-1.96805	-0.976767	1.96805	down	1.17966	0.238365	1.17966	up	-2.32162	-1.21513	2.32162	down	692.144	843.608	887.354	1767.63	-0.24824	-0.00987434	0.00664759	0.966892	676.053	708.236	827.91	859.306	895.358	879.349	1824.84	1710.43	-0.293204	-0.203275	-0.014504	-0.00524473	0.00524473	0.00805044
A_23_P339079	ZNF573	0.000510674	1.38075e-05	-1.68632	-0.753876	1.68632	down	1.64671	0.719585	1.64671	up	-3.78164	-1.91901	3.78164	down	-2.24255	-1.16514	2.24255	down	-6.22726	-2.6386	6.22726	down	2.77687	1.47346	2.77687	up	258.022	42.8359	168.298	102.303	1.08952	-1.54908	0.369933	-0.383943	268.189	247.854	40.6711	45.0007	164.6	171.995	108.619	95.9862	1.13498	1.04406	-1.59983	-1.49833	0.323812	0.416054
A_23_P398275	LOC388152	0.000510674	1.38265e-05	-1.45521	-0.541223	1.45521	down	1.20282	0.26642	1.20282	up	1.09076	0.125333	1.09076	up	1.58728	0.666557	1.58728	up	-1.10274	-0.141087	1.10274	down	1.75035	0.807644	1.75035	up	2880.06	2698.71	2573.94	1809.62	0.202505	0.0614181	-0.0639153	-0.605139	2896.46	2863.66	2692.38	2705.04	2637.71	2510.18	1828.38	1790.86	0.199303	0.205708	0.0802526	0.0425835	-0.0425835	-0.085247
A_23_P76823	ADSSL1	0.000510674	1.38335e-05	-1.98093	-0.986177	1.98093	down	2.27893	1.18836	2.27893	up	1.91765	0.93934	1.91765	up	3.79873	1.92552	3.79873	up	-1.1884	-0.249019	1.1884	down	4.5144	2.17454	4.5144	up	1512.97	1315.53	714.494	369.221	0.6913	0.442281	-0.497058	-1.48324	1500.6	1525.34	1303.8	1327.27	753.356	675.633	391.279	347.163	0.668088	0.714512	0.451632	0.43293	-0.43293	-0.561187
A_24_P228026	CYB5D2	0.000510674	1.38342e-05	1.60183	0.679724	1.60183	up	-1.91919	-0.940497	1.91919	down	1.01308	0.0187454	1.01308	up	-1.58115	-0.660978	1.58115	down	1.94429	0.959242	1.94429	up	-3.07422	-1.62022	3.07422	down	487.409	979.34	1005.28	1647.88	-0.940497	0.0187454	0	0.679724	485.515	489.304	994.37	964.309	1011.08	999.481	1639.33	1656.43	-0.957522	-0.923472	0.063108	-0.0256171	-0.00609636	0.00609636
A_24_P339153	SPNS1	0.000510674	1.37123e-05	1.96575	0.975081	1.96575	up	1.15931	0.213271	1.15931	up	1.00303	0.00436687	1.00303	up	-1.95981	-0.970715	1.95981	down	-1.15581	-0.208904	1.15581	down	-1.69562	-0.761811	1.69562	down	791.319	707.36	733.305	1475.32	0.105859	-0.103045	-0.107412	0.86767	812.848	769.79	691.797	722.924	725.691	740.918	1502.18	1448.45	0.133702	0.0780153	-0.112574	-0.0935163	-0.136808	-0.0780153
A_24_P555510	PCM1	0.000510674	1.37602e-05	-1.75214	-0.809115	1.75214	down	2.79385	1.48225	2.79385	up	-1.09375	-0.129287	1.09375	down	1.60195	0.679828	1.60195	up	-3.05578	-1.61154	3.05578	down	4.89521	2.29137	4.89521	up	587.029	198.382	225.551	131.716	1.55359	-0.0579522	0.0713346	-0.73778	617.796	556.261	190.639	206.125	220.379	230.722	133.763	129.669	1.61785	1.48932	-0.0920699	-0.0238345	0.0238345	0.118835
A_33_P3259662	ZNF134	0.000510674	1.38213e-05	1.08501	0.117711	1.08501	up	15.1194	3.91833	15.1194	up	1.20226	0.26575	1.20226	up	1.10806	0.148038	1.10806	up	-12.5758	-3.65258	12.5758	down	13.9348	3.80062	13.9348	up	73.4019	6.02576	5.21273	5.80613	3.67608	0.0234976	-0.242252	-0.124541	70.0785	76.7253	6.12172	5.92979	5.30477	5.1207	5.33556	6.2767	3.59929	3.75286	0.0686936	-0.0216985	-0.231194	-0.25331
A_33_P3272828	RAD1	0.000510674	1.3757e-05	1.53894	0.621937	1.53894	up	-1.12917	-0.175261	1.12917	down	-1.13059	-0.177077	1.13059	down	-1.73991	-0.799014	1.73991	down	-1.00126	-0.00181627	1.00126	down	-1.73772	-0.797197	1.73772	down	435.642	449.444	528.525	832.336	-0.0954676	-0.0972838	0.079793	0.70173	448.35	422.935	442.923	455.964	539.302	517.748	848.198	816.474	-0.0647893	-0.126146	-0.0959964	-0.0985713	0.0947967	0.0647893
A_33_P3361611	PLA2G4D	0.000510674	1.37704e-05	-10.8804	-3.44366	10.8804	down	4.5305	2.17967	4.5305	up	2.28762	1.19384	2.28762	up	24.8902	4.63751	24.8902	up	-1.98045	-0.985827	1.98045	down	49.2938	5.62333	49.2938	up	244.394	127.469	58.2945	5.4726	1.53154	0.545712	-0.648133	-4.0918	251.654	237.134	129.156	125.782	64.6594	51.9296	4.97641	5.96878	1.56299	1.50009	0.587026	0.504398	-0.504398	-0.791867
A_21_P0012601	XLOC_l2_010751	0.000512111	1.3891e-05	-1.63598	-0.710154	1.63598	down	2.6455	1.40354	2.6455	up	4.75014	2.24797	4.75014	up	7.77113	2.95812	7.77113	up	1.79555	0.844428	1.79555	up	4.32799	2.1137	4.32799	up	251.82	467.661	102.372	63.9965	0.695429	1.53986	-0.708113	-1.41827	248.102	255.539	489.148	446.175	106.614	98.1292	62.5964	65.3966	0.662709	0.72815	1.62841	1.45131	-0.662709	-0.753518
A_24_P361457	ENDOV	0.000512493	1.39192e-05	-2.61424	-1.38639	2.61424	down	1.36102	0.444689	1.36102	up	1.66811	0.738217	1.66811	up	4.36084	2.12461	4.36084	up	1.22563	0.293527	1.22563	up	3.55803	1.83108	3.55803	up	140.892	178.404	111.277	43.6087	0.228178	0.521705	-0.216512	-1.6029	137.801	143.983	180.561	176.247	114.811	107.744	46.0953	41.1222	0.185102	0.271253	0.561366	0.482044	-0.185102	-0.247921
A_19_P00316063	LOC100506190	0.000512739	1.39437e-05	-2.12885	-1.09007	2.12885	down	-1.17685	-0.234932	1.17685	down	1.62356	0.699156	1.62356	up	3.45631	1.78923	3.45631	up	1.91068	0.934089	1.91068	up	1.80894	0.855142	1.80894	up	935.615	1846.39	1182.76	568.928	-0.132588	0.801501	0.102345	-0.98773	906.911	964.319	1833.4	1859.38	1173.72	1191.81	589.843	548.013	-0.188281	-0.0768952	0.813569	0.789433	0.0768952	0.127794
A_23_P120194	ORMDL1	0.000514111	1.40168e-05	1.99638	0.997385	1.99638	up	1.03523	0.0499449	1.03523	up	-1.00435	-0.0062623	1.00435	down	-2.00506	-1.00365	2.00506	down	-1.03973	-0.0562072	1.03973	down	-1.92845	-0.94744	1.92845	down	2125.38	2111.34	2205.22	4505.31	0.0327592	-0.023448	-0.0171857	0.980199	2193.68	2057.09	2084.77	2137.91	2197.63	2212.81	4535.31	4475.31	0.0677147	-0.00219631	-0.0193853	-0.0275106	-0.0365677	0.00219631
A_23_P153529	TRPM4	0.000514111	1.4013e-05	-1.54748	-0.62992	1.54748	down	1.32204	0.402763	1.32204	up	1.24548	0.316707	1.24548	up	1.92736	0.946627	1.92736	up	-1.06146	-0.0860562	1.06146	down	2.04583	1.03268	2.04583	up	352.587	343.333	286.807	189.599	0.231182	0.145125	-0.171582	-0.801502	354.328	350.847	334.999	351.666	297.473	276.14	194.583	184.616	0.226886	0.235477	0.132319	0.157931	-0.132319	-0.210844
A_23_P42087	BPHL	0.000514634	1.4049e-05	-1.66545	-0.735915	1.66545	down	1.28013	0.356292	1.28013	up	1.07655	0.10641	1.07655	up	1.79294	0.842324	1.79294	up	-1.18911	-0.249883	1.18911	down	2.132	1.09221	2.132	up	3025.95	2630.36	2540.58	1561.38	0.3051	0.0552177	-0.0511918	-0.787107	2983.76	3068.13	2553.26	2707.45	2594.23	2486.93	1606.53	1516.23	0.273571	0.33663	0.0351377	0.0752978	-0.0351377	-0.067246
A_32_P130788	SAMD13	0.000515611	1.40936e-05	-2.40037	-1.26326	2.40037	down	-1.10661	-0.146144	1.10661	down	-1.18874	-0.249434	1.18874	down	2.01926	1.01382	2.01926	up	-1.07422	-0.103289	1.07422	down	2.16913	1.11711	2.16913	up	573.703	551.89	682.746	290.856	0.0549493	-0.0483398	0.201094	-1.06216	585.498	561.907	538.94	564.84	712.009	653.483	296.203	285.509	0.0731988	0.0366998	-0.0599799	-0.0366998	0.248549	0.153638
A_23_P32404	ISG20	0.000516029	1.4123e-05	-2.59716	-1.37694	2.59716	down	-1.10724	-0.146973	1.10724	down	-1.66061	-0.731713	1.66061	down	1.56398	0.645222	1.56398	up	-1.49977	-0.584741	1.49977	down	2.34561	1.22996	2.34561	up	2867.9	1976.5	3415.78	1344.71	0.296554	-0.288187	0.443526	-0.933409	2845.63	2890.18	1926.54	2026.46	3566.75	3264.82	1362.58	1326.84	0.273931	0.319177	-0.302443	-0.273931	0.492911	0.394141
A_19_P00329711	MAVS	0.000516654	1.42225e-05	-1.56987	-0.650643	1.56987	down	1.0612	0.0857005	1.0612	up	1.41087	0.496589	1.41087	up	2.21488	1.14723	2.21488	up	1.3295	0.410888	1.3295	up	1.66595	0.736343	1.66595	up	3029.66	4163.2	3068.18	2000.33	0.0544925	0.465381	-0.031208	-0.681851	2977.9	3081.43	4045.02	4281.38	3126.02	3010.34	2050.64	1950.02	0.0184245	0.0905604	0.446635	0.484127	-0.0184245	-0.0439916
A_23_P12113	FLVCR1	0.000516654	1.42301e-05	1.48137	0.566935	1.48137	up	-1.6927	-0.759325	1.6927	down	-1.36161	-0.445309	1.36161	down	-2.01705	-1.01224	2.01705	down	1.24316	0.314016	1.24316	up	-2.50752	-1.32626	2.50752	down	627.851	806.447	1142.84	1731.46	-0.515508	-0.201492	0.243816	0.810751	642.308	613.394	791.429	821.466	1191.44	1094.24	1774.37	1688.55	-0.4937	-0.537317	-0.206144	-0.196841	0.290792	0.196841
A_23_P128323	SCNN1A	0.000516654	1.41808e-05	-4.96385	-2.31146	4.96385	down	1.14406	0.194157	1.14406	up	1.30395	0.382886	1.30395	up	6.4726	2.69435	6.4726	up	1.13976	0.18873	1.13976	up	5.67892	2.50562	5.67892	up	1532.15	1805.66	1439.12	297.079	0.100722	0.289452	-0.0934348	-2.40489	1512.95	1551.35	1736	1875.31	1431.35	1446.9	281.785	312.374	0.0712237	0.13022	0.255987	0.322916	-0.115646	-0.0712237
A_23_P314120	CHKB	0.000516654	1.41985e-05	-1.25602	-0.328862	1.25602	down	1.19033	0.25136	1.19033	up	1.20611	0.270364	1.20611	up	1.5149	0.599226	1.5149	up	1.01326	0.0190043	1.01326	up	1.49508	0.580222	1.49508	up	569.206	595.985	513.898	418.744	0.117825	0.136829	-0.133535	-0.462397	571.319	567.094	590.758	601.212	511.277	516.518	425.192	412.296	0.111762	0.123888	0.146394	0.127265	-0.155308	-0.111762
A_33_P3265855	PRR5-ARHGAP8	0.000516654	1.42245e-05	-1.53944	-0.622405	1.53944	down	1.09039	0.124838	1.09039	up	1.07408	0.103099	1.07408	up	1.65348	0.725505	1.65348	up	-1.01518	-0.0217385	1.01518	down	1.67858	0.747243	1.67858	up	2433.47	2476.29	2397.49	1593.85	0.0709147	0.0491762	-0.0539231	-0.676329	2499.86	2367.09	2438.73	2513.85	2403.24	2391.74	1613.17	1574.54	0.0988646	0.0429649	0.0495119	0.0488405	-0.0648813	-0.0429649
A_23_P114405	MORF4L2	0.0005176	1.44724e-05	1.20451	0.268448	1.20451	up	-1.17702	-0.235145	1.17702	down	-1.14432	-0.194494	1.14432	down	-1.37835	-0.462942	1.37835	down	1.02858	0.0406508	1.02858	up	-1.41774	-0.503592	1.41774	down	5719.58	6080.51	7234.32	8917.72	-0.141081	-0.10043	0.0940633	0.362511	5785.17	5654	5928.56	6232.45	7269.14	7199.5	9017.06	8818.37	-0.135954	-0.146209	-0.114271	-0.0865898	0.0865898	0.101537
A_23_P14975	C16orf48	0.0005176	1.42906e-05	-1.03324	-0.0471773	1.03324	down	-1.92219	-0.942747	1.92219	down	1.37019	0.45438	1.37019	up	1.41574	0.501557	1.41574	up	2.63376	1.39713	2.63376	up	-1.86034	-0.89557	1.86034	down	365.116	994.113	754.535	746.928	-0.902442	0.494685	0.0403051	-0.00687218	373.058	357.173	957.179	1031.05	781.882	727.188	759.66	734.194	-0.882471	-0.922413	0.463279	0.52609	0.0781989	0.00241137
A_23_P15123	UBFD1	0.0005176	1.43759e-05	1.58481	0.66431	1.58481	up	-1.54589	-0.628437	1.54589	down	-1.06549	-0.0915222	1.06549	down	-1.68861	-0.755833	1.68861	down	1.45087	0.536915	1.45087	up	-2.44994	-1.29275	2.44994	down	2306.59	3458.13	3832.28	6215.14	-0.58566	-0.0487452	0.0427771	0.707087	2313.58	2299.61	3430.75	3485.51	3883.4	3781.16	6140.35	6289.92	-0.59271	-0.57861	-0.03795	-0.0595403	0.0476041	0.03795
A_23_P154507	ITGB1BP1	0.0005176	1.44547e-05	1.73811	0.797523	1.73811	up	1.02222	0.0316992	1.02222	up	-1.01754	-0.0250821	1.01754	down	-1.7686	-0.822605	1.7686	down	-1.04014	-0.0567813	1.04014	down	-1.70034	-0.765824	1.70034	down	6671.06	6627.04	7013.56	12473.9	0.0153995	-0.0413818	-0.0162997	0.781223	6745.97	6596.15	6574.78	6679.29	7111.27	6915.85	12431.5	12516.2	0.0201826	0.0106163	-0.0305395	-0.0522242	-0.0106163	-0.0219831
A_23_P15864	MBD2	0.0005176	1.43008e-05	1.48315	0.568661	1.48315	up	-1.09817	-0.135108	1.09817	down	1.0048	0.00691271	1.0048	up	-1.47606	-0.561748	1.47606	down	1.10345	0.14202	1.10345	up	-1.62875	-0.703768	1.62875	down	7331.29	8361.62	8650.79	13131.1	-0.135108	0.00691271	0	0.568661	7463.89	7198.68	8109.39	8613.84	8687.98	8613.6	13316.7	12945.5	-0.120428	-0.149787	-0.0144	0.0282254	-0.00821543	0.00821543
A_23_P206510	GLG1	0.0005176	1.44068e-05	-1.18325	-0.242756	1.18325	down	-1.19161	-0.252908	1.19161	down	1.374	0.45838	1.374	up	1.62578	0.701136	1.62578	up	1.63727	0.711288	1.63727	up	-1.00706	-0.0101519	1.00706	down	13361.2	22604.6	17114.1	14804.6	-0.13018	0.581108	0.122728	-0.120028	13390.1	13332.3	22542.8	22666.4	17492.1	16736.1	15254	14355.1	-0.138475	-0.121884	0.599381	0.562835	0.140182	0.105273
A_23_P363316	HOXB5	0.0005176	1.4383e-05	-1.23608	-0.305767	1.23608	down	-1.53928	-0.622257	1.53928	down	1.32893	0.410265	1.32893	up	1.64266	0.716032	1.64266	up	2.0456	1.03252	2.0456	up	-1.2453	-0.31649	1.2453	down	385.15	814.115	637.1	527.833	-0.472774	0.559748	0.149482	-0.156285	382.151	388.149	806.775	821.455	635.114	639.087	547.864	507.803	-0.495427	-0.450122	0.568959	0.550537	0.130567	0.168397
A_23_P5757	TPRKB	0.0005176	1.44532e-05	1.59569	0.674184	1.59569	up	-1.12124	-0.165091	1.12124	down	-1.13651	-0.184616	1.13651	down	-1.81353	-0.8588	1.81353	down	-1.01363	-0.0195255	1.01363	down	-1.78915	-0.839274	1.78915	down	3506.48	3573.33	4223.77	6898.2	-0.0942125	-0.113738	0.070878	0.745062	3599.41	3413.56	3580.33	3566.33	4255.76	4191.77	7026.92	6769.48	-0.0673885	-0.121037	-0.0886917	-0.138784	0.0673885	0.0743675
A_24_P938614	CDS1	0.0005176	1.43713e-05	1.06445	0.090106	1.06445	up	-1.97187	-0.979564	1.97187	down	1.14544	0.195899	1.14544	up	1.07609	0.105793	1.07609	up	2.25865	1.17546	2.25865	up	-2.09895	-1.06967	2.09895	down	706.325	1648.48	1496.99	1631.46	-1.0339	0.141567	-0.0543323	0.0357738	712.086	700.563	1636.35	1660.6	1468.28	1525.7	1690.9	1572.01	-1.03354	-1.03425	0.153177	0.129958	-0.0964227	-0.0122418
A_32_P203515	SPECC1L	0.0005176	1.43632e-05	1.3981	0.483469	1.3981	up	1.11459	0.156513	1.11459	up	-1.0871	-0.120484	1.0871	down	-1.51987	-0.603952	1.51987	down	-1.21167	-0.276997	1.21167	down	-1.25436	-0.326956	1.25436	down	1968.07	1678.33	1898	2715.08	0.0703387	-0.206658	-0.086174	0.397295	1989.93	1946.2	1662.99	1693.68	1943.86	1852.14	2756.56	2673.59	0.0749507	0.0657268	-0.19763	-0.215685	-0.0657268	-0.106621
A_33_P3372257	HOMER1	0.0005176	1.44279e-05	1.32072	0.401329	1.32072	up	-1.06559	-0.0916469	1.06559	down	-1.27984	-0.355962	1.27984	down	-1.69031	-0.757291	1.69031	down	-1.20107	-0.264315	1.20107	down	-1.40734	-0.492975	1.40734	down	231.384	199.052	264.953	358.262	-0.0451078	-0.309423	0.0465391	0.447868	234.121	228.647	199.12	198.985	266.3	263.606	369.199	347.325	-0.0394566	-0.0507591	-0.286715	-0.332132	0.0394566	0.0536215
A_33_P3381870	EPB49	0.0005176	1.44642e-05	-1.68077	-0.749121	1.68077	down	-1.07513	-0.104513	1.07513	down	1.09715	0.133767	1.09715	up	1.84406	0.882888	1.84406	up	1.17959	0.23828	1.17959	up	1.56331	0.644608	1.56331	up	5005.92	6101.44	5784.68	3522.08	-0.059238	0.179042	0.0452752	-0.703846	4938.4	5073.44	6032.59	6170.3	5910.29	5659.07	3600.05	3444.11	-0.0901146	-0.0283613	0.184979	0.173105	0.0621891	0.0283613
A_19_P00801917	XLOC_l2_012374	0.000517887	1.45084e-05	1.66821	0.738297	1.66821	up	-1.05391	-0.0757542	1.05391	down	-1.19562	-0.257757	1.19562	down	-1.99454	-0.996054	1.99454	down	-1.13446	-0.182003	1.13446	down	-1.75814	-0.814051	1.75814	down	4897.08	4460.79	5549.18	9468.99	-0.0319519	-0.213954	0.0438023	0.782099	4867.55	4926.61	4400.42	4521.16	5727.54	5370.83	9573.02	9364.96	-0.0520692	-0.0118346	-0.211261	-0.216648	0.0757699	0.0118346
A_23_P252808	WBP1	0.000517887	1.45316e-05	-2.60001	-1.37852	2.60001	down	-1.02433	-0.0346804	1.02433	down	-1.0153	-0.021903	1.0153	down	2.56083	1.35661	2.56083	up	1.0089	0.0127773	1.0089	up	2.53825	1.34383	2.53825	up	2874.58	2997.55	3164.42	1245.97	0	0.0127773	0.0346804	-1.34383	2878.44	2870.72	3066.53	2928.57	3143.63	3185.22	1281.33	1210.62	-0.00948095	0.00948095	0.0682006	-0.0426459	0.0107818	0.058579
A_24_P294124	SERTAD2	0.000517887	1.45345e-05	1.15138	0.203366	1.15138	up	-1.14076	-0.189992	1.14076	down	1.54186	0.624672	1.54186	up	1.33914	0.421306	1.33914	up	1.75889	0.814664	1.75889	up	-1.31345	-0.393359	1.31345	down	1145.83	2082.28	1404.85	1655.84	-0.290354	0.52431	-0.100362	0.103004	1164.5	1127.16	2070.19	2094.37	1435.57	1374.14	1711.86	1599.82	-0.278261	-0.302448	0.538151	0.510469	-0.0832343	-0.117489
A_23_P121657	HS3ST1	0.000519725	1.46179e-05	-2.0747	-1.0529	2.0747	down	-1.62842	-0.703476	1.62842	down	1.14712	0.198013	1.14712	up	2.37992	1.25091	2.37992	up	1.86799	0.901489	1.86799	up	1.27405	0.349423	1.27405	up	8885.38	17158.2	15563	7671.61	-0.329942	0.571547	0.373534	-0.679366	8982.83	8787.93	16617.7	17698.7	16235.9	14890.2	7858.73	7484.49	-0.325536	-0.334348	0.548308	0.594786	0.421531	0.325536
A_24_P510377		0.000519725	1.46223e-05	1.50435	0.589137	1.50435	up	1.24819	0.31984	1.24819	up	1.90184	0.927398	1.90184	up	1.26423	0.338262	1.26423	up	1.52368	0.607558	1.52368	up	-1.20522	-0.269297	1.20522	down	4566.57	7190.47	3933.09	6052.5	-0.123015	0.484543	-0.442855	0.146282	4607.65	4525.49	7070.73	7310.2	4043.7	3822.49	6070.25	6034.76	-0.121455	-0.124575	0.482736	0.486351	-0.41669	-0.469019
A_21_P0000135	ANKHD1	0.000522205	1.47591e-05	2.36087	1.23932	2.36087	up	-1.83666	-0.877082	1.83666	down	-1.21787	-0.284361	1.21787	down	-2.87523	-1.52368	2.87523	down	1.50809	0.592721	1.50809	up	-4.33611	-2.1164	4.33611	down	599.724	934.247	1183.68	2857.35	-0.725203	-0.132482	0.151879	1.3912	625.174	574.275	902.972	965.522	1232.8	1134.55	2838.78	2875.93	-0.675362	-0.775044	-0.158578	-0.106386	0.197372	0.106386
A_23_P100074	AVEN	0.000522205	1.47176e-05	1.42901	0.515019	1.42901	up	-1.04027	-0.056963	1.04027	down	-1.30655	-0.385759	1.30655	down	-1.86707	-0.900778	1.86707	down	-1.25596	-0.328796	1.25596	down	-1.48656	-0.571982	1.48656	down	1893.24	1557.48	2116.23	3094.66	-0.0336089	-0.362405	0.0233541	0.538373	1927.61	1858.87	1537.83	1577.13	2130.75	2101.72	3092.12	3097.19	-0.0188332	-0.0483847	-0.358388	-0.366422	0.0188332	0.0278749
A_23_P132260	PES1	0.000522205	1.47459e-05	1.36038	0.444009	1.36038	up	-1.04707	-0.0663514	1.04707	down	-1.09878	-0.135902	1.09878	down	-1.49476	-0.579912	1.49476	down	-1.04939	-0.069551	1.04939	down	-1.42441	-0.510361	1.42441	down	2146.14	2114.02	2415.35	3363.07	-0.0292683	-0.0988193	0.0370832	0.481092	2154.99	2137.3	2056.68	2171.35	2461.72	2368.97	3452.3	3273.84	-0.0347404	-0.0237961	-0.115737	-0.0819016	0.0503702	0.0237961
A_23_P24444	DHCR7	0.000522205	1.47656e-05	-1.60031	-0.678348	1.60031	down	1.15629	0.209509	1.15629	up	1.0568	0.0796962	1.0568	up	1.6912	0.758044	1.6912	up	-1.09415	-0.129813	1.09415	down	1.85043	0.887857	1.85043	up	29443.5	27809.4	27365.1	17499.2	0.157607	0.0277939	-0.0519023	-0.73025	29279.9	29607	27362.7	28256.1	27163.1	27567	17633.4	17365	0.138177	0.177036	0.0268373	0.0287504	-0.0769672	-0.0268373
A_23_P312863	TUBB4B	0.000522205	1.4783e-05	1.81705	0.861597	1.81705	up	1.07175	0.0999689	1.07175	up	-1.04879	-0.0687208	1.04879	down	-1.9057	-0.930318	1.9057	down	-1.12404	-0.16869	1.12404	down	-1.6954	-0.761628	1.6954	down	11072.7	10184.5	11101.2	20644.1	0.0474038	-0.121286	-0.0525651	0.809032	11260.7	10884.8	9808.15	10560.8	11071.8	11130.6	20917	20371.3	0.0604773	0.0343304	-0.152401	-0.0901709	-0.0707998	-0.0343304
A_23_P126727	NOL9	0.000526902	1.49526e-05	1.97057	0.978614	1.97057	up	-1.01553	-0.0222335	1.01553	down	-1.18831	-0.248914	1.18831	down	-2.34165	-1.22753	2.34165	down	-1.17014	-0.226681	1.17014	down	-2.00118	-1.00085	2.00118	down	1576.43	1393.49	1720.41	3469.61	-0.0155997	-0.24228	0.00663376	0.985248	1566.37	1586.5	1330.46	1456.53	1723.69	1717.13	3513.38	3425.84	-0.0362301	0.00503063	-0.285365	-0.199196	-0.00503063	0.0182981
A_24_P358131		0.000526902	1.49364e-05	1.56842	0.64931	1.56842	up	1.08081	0.112117	1.08081	up	1.94046	0.956399	1.94046	up	1.23721	0.307089	1.23721	up	1.79537	0.844283	1.79537	up	-1.45115	-0.537193	1.45115	down	4273.17	7927.99	4249.72	6825.06	-0.265069	0.579214	-0.377185	0.272125	4238.8	4307.55	7818.41	8037.57	4342.38	4157.05	7104.67	6545.46	-0.288092	-0.242045	0.581491	0.576937	-0.36014	-0.39423
A_23_P211522	SYNGR1	0.000528434	1.50697e-05	1.05428	0.0762629	1.05428	up	-1.96486	-0.97443	1.96486	down	-1.09585	-0.132053	1.09585	down	-1.15534	-0.208316	1.15534	down	1.793	0.842376	1.793	up	-2.07152	-1.05069	2.07152	down	602.848	1116.93	1273.52	1373.29	-0.89389	-0.0515137	0.0805397	0.156803	610.012	595.685	1102.06	1131.81	1314.51	1232.53	1371.7	1374.88	-0.888164	-0.899616	-0.0485058	-0.0545216	0.112574	0.0485058
A_23_P211878	FLNB	0.000528434	1.50874e-05	-1.18636	-0.246542	1.18636	down	1.30291	0.381738	1.30291	up	2.86284	1.51745	2.86284	up	3.39636	1.76399	3.39636	up	2.19726	1.13571	2.19726	up	1.54572	0.628281	1.54572	up	1432.24	3252.42	1182.39	1020.68	0.172914	1.30862	-0.208824	-0.455366	1432.77	1431.71	3190.76	3314.07	1232.53	1132.26	1079.03	962.324	0.162034	0.183795	1.30349	1.31375	-0.162034	-0.255613
A_24_P673063	FABP5	0.000528434	1.50786e-05	1.77454	0.827443	1.77454	up	1.13631	0.184362	1.13631	up	-1.24415	-0.315165	1.24415	down	-2.2078	-1.14261	2.2078	down	-1.41375	-0.499527	1.41375	down	-1.56166	-0.643081	1.56166	down	10619.9	7761.92	10043.6	18238.7	0.0826325	-0.416894	-0.101729	0.725714	10685.1	10554.6	7750.64	7773.2	9993.21	10093.9	18186.4	18291	0.0800777	0.0851874	-0.396772	-0.437017	-0.123381	-0.0800777
A_33_P3423949	CBX2	0.000528434	1.50881e-05	1.23212	0.301143	1.23212	up	1.36212	0.445849	1.36212	up	-1.20261	-0.266173	1.20261	down	-1.48176	-0.567316	1.48176	down	-1.6381	-0.712022	1.6381	down	1.10551	0.144706	1.10551	up	8176.38	5156.9	6450.04	8136.62	0.300704	-0.411318	-0.145145	0.155998	8316.73	8036.02	5148.16	5165.64	6490.51	6409.57	8391.88	7881.36	0.314054	0.287354	-0.391544	-0.431092	-0.15051	-0.13978
A_33_P3575854	LOC642361	0.000528434	1.50796e-05	1.31744	0.397736	1.31744	up	-1.0098	-0.0140643	1.0098	down	-1.04801	-0.0676584	1.04801	down	-1.38069	-0.465394	1.38069	down	-1.03785	-0.0535941	1.03785	down	-1.33034	-0.4118	1.33034	down	1458.83	1452.34	1582.94	2134.87	-0.00749397	-0.0610881	0.00657034	0.404306	1480.86	1436.81	1440.08	1464.6	1588.39	1577.48	2192.29	2077.45	0.00287294	-0.0178609	-0.0510468	-0.0711293	-0.00287294	0.0160136
A_23_P376735	ZNF524	0.000528598	1.51112e-05	-1.37993	-0.464598	1.37993	down	-1.05507	-0.0773339	1.05507	down	1.48069	0.566274	1.48069	up	2.04326	1.03087	2.04326	up	1.56223	0.643608	1.56223	up	1.30791	0.387264	1.30791	up	1494.75	2412.98	1694.82	1257.55	-0.0379748	0.605633	0.0393591	-0.425239	1501.56	1487.95	2431.44	2394.53	1704.43	1685.2	1299.78	1215.32	-0.0428219	-0.0331278	0.638886	0.572379	0.0331278	0.0455904
A_24_P54178	TMED5	0.000529361	1.51699e-05	1.61016	0.687208	1.61016	up	-1.1351	-0.182821	1.1351	down	-1.20802	-0.272639	1.20802	down	-1.9451	-0.959847	1.9451	down	-1.06424	-0.089818	1.06424	down	-1.8277	-0.870029	1.8277	down	1862.36	1808.15	2271.18	3744.77	-0.102607	-0.192425	0.0802135	0.767422	1911.98	1812.73	1763.28	1853.03	2301.18	2241.18	3887.79	3601.74	-0.0755725	-0.129642	-0.206021	-0.17883	0.0848546	0.0755725
A_32_P170003	TRAF3IP1	0.000529361	1.51677e-05	1.11803	0.160961	1.11803	up	1.78672	0.837316	1.78672	up	1.38235	0.467127	1.38235	up	1.23642	0.306167	1.23642	up	-1.29252	-0.370188	1.29252	down	1.5981	0.676355	1.5981	up	1567.34	1253.59	942.664	1078.58	0.52731	0.157122	-0.310006	-0.149045	1583.46	1551.23	1213.71	1293.46	939.878	945.449	1088.63	1068.52	0.530726	0.523893	0.133435	0.180808	-0.328686	-0.291326
A_33_P3327961	ZNF615	0.000529361	1.51883e-05	1.07816	0.108565	1.07816	up	13.4053	3.74473	13.4053	up	1.17019	0.226748	1.17019	up	1.08537	0.118183	1.08537	up	-11.4556	-3.51798	11.4556	down	12.4335	3.63616	12.4335	up	63.1418	5.69146	5.05726	5.59728	3.53477	0.0167894	-0.209958	-0.101393	66.0697	60.2138	5.84633	5.53658	5.14827	4.96625	5.14421	6.05035	3.5903	3.47924	0.0782766	-0.0446978	-0.19841	-0.221507
A_21_P0014880	LOC100652751	0.000530209	1.53156e-05	-2.6542	-1.40828	2.6542	down	1.13363	0.180952	1.13363	up	1.24903	0.320809	1.24903	up	3.31518	1.72909	3.31518	up	1.1018	0.139857	1.1018	up	3.00889	1.58923	3.00889	up	832.196	947.067	789.015	304.571	0.0887279	0.228585	-0.0922241	-1.5005	856.079	808.314	944.54	949.594	815.208	762.823	322.492	286.65	0.118725	0.0587311	0.246954	0.210217	-0.0587311	-0.125717
A_23_P121120	GPR87	0.000530209	1.54866e-05	-2.02015	-1.01447	2.02015	down	1.89891	0.925171	1.89891	up	-1.80245	-0.84996	1.80245	down	1.12078	0.164505	1.12078	up	-3.42269	-1.77513	3.42269	down	3.83609	1.93964	3.83609	up	205.589	62.0751	116.457	58.9556	1.34865	-0.42648	0.423479	-0.590986	202.376	208.802	63.4579	60.6924	121.763	111.151	60.6198	57.2915	1.31468	1.38262	-0.372119	-0.480842	0.47484	0.372119
A_23_P153480	KLK5	0.000530209	1.53544e-05	-1.94664	-0.960989	1.94664	down	1.9708	0.978783	1.9708	up	2.61391	1.38621	2.61391	up	5.08835	2.3472	5.08835	up	1.32632	0.407426	1.32632	up	3.83645	1.93977	3.83645	up	288.329	395.594	157.219	82.6242	0.476946	0.884373	-0.501837	-1.46283	298.382	278.275	372.406	418.782	151.84	162.599	84.554	80.6944	0.515854	0.438039	0.821931	0.946814	-0.565635	-0.438039
A_23_P15516	TMEM101	0.000530209	1.55111e-05	-1.27968	-0.355781	1.27968	down	-1.48925	-0.574588	1.48925	down	-1.13203	-0.178908	1.13203	down	1.13043	0.176873	1.13043	up	1.31556	0.395679	1.31556	up	-1.16377	-0.218807	1.16377	down	864.957	1176.22	1384.32	1107.36	-0.302515	0.0931644	0.272073	-0.0837083	864.998	864.917	1145.1	1207.35	1388.73	1379.91	1134.65	1080.06	-0.313865	-0.291165	0.0771961	0.109133	0.262251	0.281895
A_23_P15603	MRM1	0.000530209	1.55139e-05	1.7436	0.802068	1.7436	up	1.33866	0.420786	1.33866	up	-1.64626	-0.719192	1.64626	down	-2.87042	-1.52126	2.87042	down	-2.20378	-1.13998	2.20378	down	-1.3025	-0.381281	1.3025	down	1326.04	622.555	1064.55	1899.42	0.220368	-0.91961	-0.200418	0.601649	1317.2	1334.87	590.719	654.392	1074.39	1054.71	1906.26	1892.57	0.199338	0.241397	-0.971234	-0.867987	-0.201499	-0.199338
A_23_P200404	AK2	0.000530209	1.54992e-05	1.51486	0.599188	1.51486	up	-1.32318	-0.404011	1.32318	down	1.0136	0.0194902	1.0136	up	-1.49454	-0.579698	1.49454	down	1.34118	0.423501	1.34118	up	-2.00444	-1.0032	2.00444	down	4917.84	6815.42	6993.16	10841	-0.416295	0.00720596	-0.0122843	0.586904	4916.72	4918.95	6798.73	6832.11	6947.86	7038.47	10904.9	10777.1	-0.42804	-0.40455	0.0258918	-0.0114799	-0.0360484	0.0114799
A_23_P379034	BAIAP2L2	0.000530209	1.54017e-05	-1.38876	-0.473801	1.38876	down	1.73267	0.792998	1.73267	up	1.19784	0.26044	1.19784	up	1.66352	0.734241	1.66352	up	-1.44649	-0.532558	1.44649	down	2.40627	1.2668	2.40627	up	309.46	220.948	191.838	141.357	0.668146	0.135588	-0.124852	-0.598653	319.72	299.201	219.585	222.31	193.412	190.265	141.27	141.443	0.704575	0.631717	0.14891	0.122267	-0.127436	-0.122267
A_23_P385861	CDCA2	0.000530209	1.54173e-05	1.81483	0.859831	1.81483	up	1.09312	0.128456	1.09312	up	-1.06328	-0.0885181	1.06328	down	-1.92966	-0.948349	1.92966	down	-1.16229	-0.216974	1.16229	down	-1.66022	-0.731376	1.66022	down	6124.16	5442.15	6017.4	11177.9	0.0742426	-0.142731	-0.054213	0.805618	6327.87	5920.44	5360.49	5523.81	6008.45	6026.34	11412	10943.9	0.110833	0.037652	-0.142161	-0.143301	-0.0707741	-0.037652
A_23_P415643	ZNF48	0.000530209	1.54584e-05	1.3094	0.388902	1.3094	up	-1.04114	-0.0581589	1.04114	down	-1.31214	-0.391918	1.31214	down	-1.71811	-0.78082	1.71811	down	-1.26029	-0.333759	1.26029	down	-1.36326	-0.447061	1.36326	down	1461.42	1198.25	1635.45	2191.88	-0.0235672	-0.357326	0.0345917	0.423494	1483.89	1438.95	1177.3	1219.21	1676.49	1594.42	2261.67	2122.08	-0.0128021	-0.0343323	-0.360342	-0.35431	0.0563812	0.0128021
A_23_P71316	RBPMS	0.000530209	1.55093e-05	-1.2526	-0.324925	1.2526	down	-1.65949	-0.730743	1.65949	down	1.05728	0.0803623	1.05728	up	1.32435	0.405287	1.32435	up	1.75456	0.811105	1.75456	up	-1.32484	-0.405818	1.32484	down	243.258	441.285	433.799	354.44	-0.565262	0.245843	0.165481	-0.159444	245.859	240.657	425.468	457.102	433.716	433.882	359.452	349.429	-0.561255	-0.56927	0.216328	0.275358	0.150788	0.180173
A_24_P261734	SLC38A1	0.000530209	1.5307e-05	1.32622	0.407325	1.32622	up	-1.03994	-0.0565057	1.03994	down	-1.88592	-0.915265	1.88592	down	-2.50115	-1.32259	2.50115	down	-1.81348	-0.858759	1.81348	down	-1.3792	-0.463831	1.3792	down	7459.25	4250.04	8337.28	11316.6	-0.00991631	-0.868676	0.0465894	0.453915	7542.1	7376.4	4272.97	4227.12	8182.06	8492.5	11589.4	11043.8	-0.00530958	-0.014523	-0.838676	-0.898675	0.00530958	0.0878692
A_32_P25437	SLC12A2	0.000530209	1.55265e-05	1.97547	0.982196	1.97547	up	1.11391	0.155632	1.11391	up	2.46036	1.29887	2.46036	up	1.24546	0.316674	1.24546	up	2.20876	1.14324	2.20876	up	-1.77346	-0.826564	1.77346	down	453.349	1034.19	437.133	884.238	-0.421078	0.72216	-0.576709	0.405487	468.441	438.258	1045.91	1022.47	437.562	436.704	914.928	853.548	-0.384451	-0.457705	0.760729	0.683592	-0.589711	-0.563707
A_32_P32739	NAGS	0.000530209	1.54037e-05	1.70787	0.772198	1.70787	up	1.38332	0.468136	1.38332	up	-1.16747	-0.223383	1.16747	down	-1.99388	-0.995581	1.99388	down	-1.61498	-0.691519	1.61498	down	-1.23462	-0.304062	1.23462	down	3171.29	2029.31	2463.7	4305.98	0.237036	-0.454483	-0.2311	0.541098	3166.16	3176.43	1999	2059.61	2474.97	2452.44	4277.33	4334.63	0.223281	0.250791	-0.453814	-0.455153	-0.238919	-0.223281
A_32_P456537	TCP1	0.000530209	1.53554e-05	1.48639	0.571809	1.48639	up	-1.10314	-0.141611	1.10314	down	-1.06906	-0.0963445	1.06906	down	-1.58904	-0.668154	1.58904	down	1.03187	0.0452661	1.03187	up	-1.63969	-0.71342	1.63969	down	2925.54	3120.72	3468.98	5275.68	-0.0956664	-0.0504003	0.0459442	0.617753	2942.53	2908.56	3026.41	3215.03	3544.36	3393.6	5331.62	5219.74	-0.0987067	-0.0926261	-0.0717931	-0.0290074	0.062881	0.0290074
A_33_P3354847	C9orf171	0.000530209	1.53048e-05	-3.75707	-1.90961	3.75707	down	1.99982	0.999873	1.99982	up	1.13489	0.18255	1.13489	up	4.26385	2.09216	4.26385	up	-1.76213	-0.817322	1.76213	down	7.51347	2.90948	7.51347	up	559.072	328.197	300.531	81.9025	0.905224	0.0879016	-0.0946488	-2.00426	563.282	554.861	312.668	343.725	292.528	308.533	78.439	85.3661	0.904671	0.905777	0.0418081	0.133995	-0.14749	-0.0418081
A_33_P3361067	ABCG2	0.000530209	1.54774e-05	-1.45315	-0.539182	1.45315	down	-1.15315	-0.205581	1.15315	down	162.926	7.34807	162.926	up	236.755	7.88725	236.755	up	187.878	7.55365	187.878	up	1.26016	0.333601	1.26016	up	45.1711	8579.02	54.9016	38.5868	-0.197926	7.35573	0.00765538	-0.531527	35.6852	54.6569	8878.4	8279.66	50.5622	59.2409	40.4412	36.7324	-0.51688	0.121029	7.42831	7.28314	-0.121029	0.13634
A_33_P3364864	NAMPT	0.000530209	1.55106e-05	1.32881	0.410131	1.32881	up	-1.14413	-0.194255	1.14413	down	-1.40959	-0.495275	1.40959	down	-1.87307	-0.905407	1.87307	down	-1.23202	-0.301021	1.23202	down	-1.52033	-0.604386	1.52033	down	805.49	676.062	990.467	1347.24	-0.0952425	-0.396263	0.0990124	0.509144	810.862	800.118	650.07	702.054	1004.18	976.748	1383.91	1310.57	-0.0970387	-0.0934463	-0.429538	-0.362988	0.104578	0.0934463
A_23_P112596	ADK	0.000530915	1.55657e-05	1.19232	0.253774	1.19232	up	1.05183	0.0729079	1.05183	up	-1.28219	-0.358605	1.28219	down	-1.52878	-0.612379	1.52878	down	-1.34865	-0.431513	1.34865	down	-1.13356	-0.180866	1.13356	down	2806.1	2149.67	2866.65	3498.53	0.0416336	-0.389879	-0.0312743	0.222499	2854.47	2757.72	2145.33	2154.01	2889.15	2844.16	3576.31	3420.76	0.0550899	0.0281773	-0.370571	-0.409187	-0.0343714	-0.0281773
A_33_P3369565	APTX	0.000532422	1.56284e-05	1.63918	0.712976	1.63918	up	1.03534	0.0501094	1.03534	up	-1.33132	-0.412859	1.33132	down	-2.18228	-1.12584	2.18228	down	-1.37837	-0.462968	1.37837	down	-1.58323	-0.662867	1.58323	down	274.364	205.7	284.856	477.681	0.0281439	-0.434824	-0.0219655	0.691011	271.106	277.623	201.931	209.468	292.118	277.593	479.527	475.834	-0.000407219	0.056695	-0.439039	-0.43061	0.000407219	-0.0443382
A_23_P118427	MAP2K3	0.000534495	1.57079e-05	1.84193	0.881219	1.84193	up	-1.13766	-0.186072	1.13766	down	-1.14665	-0.197431	1.14665	down	-2.11206	-1.07865	2.11206	down	-1.0079	-0.0113592	1.0079	down	-2.09549	-1.06729	2.09549	down	1415.86	1451.95	1730.93	3262.7	-0.102312	-0.113671	0.0837598	0.964979	1399.78	1431.95	1414.02	1489.89	1737.12	1724.74	3250.38	3275.02	-0.13012	-0.0745039	-0.129153	-0.0981894	0.0745039	0.0930157
A_23_P127079	PPRC1	0.000534556	1.57841e-05	1.39153	0.476676	1.39153	up	-1.48642	-0.571845	1.48642	down	-1.34369	-0.426203	1.34369	down	-1.86979	-0.902879	1.86979	down	1.10622	0.145641	1.10622	up	-2.06841	-1.04852	2.06841	down	5687.84	6506.7	9087.23	12938	-0.369094	-0.223453	0.202751	0.679427	5754.11	5621.57	6238.47	6774.93	9282.48	8891.98	13056.8	12819.2	-0.363701	-0.374487	-0.26074	-0.186165	0.219337	0.186165
A_23_P69100	ARHGEF26	0.000534556	1.57826e-05	1.0346	0.0490785	1.0346	up	1.48664	0.572054	1.48664	up	-1.16971	-0.226154	1.16971	down	-1.21019	-0.275233	1.21019	down	-1.73894	-0.798208	1.73894	down	1.43692	0.522975	1.43692	up	174.196	103.524	125.928	133.321	0.551782	-0.246426	-0.0202723	0.0288062	172.326	176.066	101.498	105.551	127.683	124.173	134.692	131.951	0.524875	0.578688	-0.252453	-0.2404	-0.0145812	-0.0259633
A_24_P500891	AK2	0.000534556	1.57317e-05	1.22528	0.293112	1.22528	up	-1.21051	-0.275619	1.21051	down	-1.26669	-0.341066	1.26669	down	-1.55205	-0.634179	1.55205	down	-1.04641	-0.0654473	1.04641	down	-1.48322	-0.568731	1.48322	down	8807.39	8696.26	11456.5	14364.8	-0.142992	-0.208439	0.132627	0.42574	8946.41	8668.36	8637.13	8755.39	11563.1	11349.9	14443.2	14286.3	-0.131634	-0.154349	-0.19603	-0.220848	0.131634	0.133621
A_33_P3330353	MOSPD1	0.000534556	1.57735e-05	3.32668	1.73409	3.32668	up	1.30724	0.386523	1.30724	up	-1.56267	-0.644016	1.56267	down	-5.19852	-2.3781	5.19852	down	-2.04279	-1.03054	2.04279	down	-2.54482	-1.34756	2.54482	down	695.748	351.452	570.833	1943.25	0.227168	-0.803371	-0.159355	1.57473	741.97	649.526	337.017	365.886	583.165	558.5	1981.93	1904.56	0.311737	0.142598	-0.840439	-0.766304	-0.142598	-0.176112
A_21_P0013475	XLOC_l2_014191	0.000535779	1.58734e-05	1.70307	0.768137	1.70307	up	-1.23117	-0.300035	1.23117	down	1.05611	0.0787563	1.05611	up	-1.61259	-0.689381	1.61259	down	1.30025	0.378791	1.30025	up	-2.09678	-1.06817	2.09678	down	2157.38	2898.57	2854.41	4974.76	-0.334167	0.0446243	-0.034132	0.734005	2163.55	2151.21	2902.19	2894.96	2856.17	2852.64	4967.43	4982.09	-0.341457	-0.326877	0.0686417	0.020607	-0.047657	-0.020607
A_23_P103201	PNRC2	0.000535779	1.58762e-05	1.58958	0.668648	1.58958	up	1.18713	0.247479	1.18713	up	-1.10453	-0.143435	1.10453	down	-1.75575	-0.812084	1.75575	down	-1.31122	-0.390914	1.31122	down	-1.33901	-0.421169	1.33901	down	1614.14	1271.6	1460.71	2377.04	0.133424	-0.257491	-0.114055	0.554593	1657.43	1570.86	1263.58	1279.61	1467.29	1454.12	2443.65	2310.42	0.160703	0.106144	-0.244369	-0.270612	-0.121966	-0.106144
A_23_P76078	IL23A	0.000535779	1.58406e-05	1.82453	0.867525	1.82453	up	-1.31315	-0.393029	1.31315	down	1.19239	0.253861	1.19239	up	-1.53014	-0.613664	1.53014	down	1.56579	0.64689	1.56579	up	-2.39588	-1.26055	2.39588	down	144.417	233.675	203.847	380.761	-0.508681	0.138209	-0.115652	0.751873	144.887	143.946	236.533	230.817	208.329	199.365	394.4	367.123	-0.515398	-0.501964	0.178075	0.0983436	-0.0983436	-0.132961
A_23_P103131	SMCR7L	0.000537376	1.60319e-05	1.41664	0.502471	1.41664	up	-1.09485	-0.13073	1.09485	down	-1.04988	-0.0702291	1.04988	down	-1.4873	-0.5727	1.4873	down	1.04283	0.0605011	1.04283	up	-1.551	-0.633201	1.551	down	2392.99	2578.58	2816.01	4082.32	-0.101316	-0.0408149	0.0294142	0.531885	2403.87	2382.11	2580.81	2576.35	2867.69	2764.33	4152.19	4012.45	-0.106172	-0.0964603	-0.0173502	-0.0642796	0.0414782	0.0173502
A_23_P106922	CHST6	0.000537376	1.60182e-05	-1.51836	-0.602517	1.51836	down	-1.09127	-0.126003	1.09127	down	-1.33259	-0.414231	1.33259	down	1.13941	0.188286	1.13941	up	-1.22114	-0.288228	1.22114	down	1.39138	0.476514	1.39138	up	1417.42	1199.3	1662.36	1120.65	0.13769	-0.150538	0.263692	-0.338824	1435.93	1398.92	1197.68	1200.93	1690.09	1634.63	1150.92	1090.39	0.145104	0.130275	-0.130275	-0.170802	0.273346	0.254038
A_23_P109333	C21orf33	0.000537376	1.59957e-05	-1.42824	-0.514235	1.42824	down	1.25441	0.327012	1.25441	up	1.14324	0.193123	1.14324	up	1.63281	0.707359	1.63281	up	-1.09725	-0.133888	1.09725	down	1.7916	0.841247	1.7916	up	7727.71	7276.34	6618.23	4742.08	0.228332	0.0944433	-0.09868	-0.612915	7925.61	7529.8	7138.59	7414.08	6641.56	6594.9	4769.23	4714.93	0.253869	0.202794	0.0893478	0.0995388	-0.108012	-0.0893478
A_23_P154605	SULF2	0.000537376	1.60358e-05	-1.74444	-0.802766	1.74444	down	-1.08424	-0.116682	1.08424	down	2.26216	1.1777	2.26216	up	3.94621	1.98047	3.94621	up	2.45272	1.29438	2.45272	up	1.60891	0.686084	1.60891	up	1380.78	3496.26	1607.24	943.043	-0.0833797	1.211	0.0333023	-0.769464	1446.25	1315.32	3566.17	3426.34	1631.05	1583.43	966.306	919.78	-0.0263481	-0.140411	1.26208	1.15993	0.0402565	0.0263481
A_24_P393958	DNAJB4	0.000537376	1.60287e-05	1.4688	0.554633	1.4688	up	-1.15121	-0.203145	1.15121	down	-1.05326	-0.0748563	1.05326	down	-1.54702	-0.629489	1.54702	down	1.093	0.128289	1.093	up	-1.69088	-0.757778	1.69088	down	157.236	177.583	194.596	292.471	-0.161949	-0.0336604	0.0411959	0.595829	157.717	156.755	176.962	178.205	199.871	189.321	299.469	285.473	-0.168955	-0.154943	-0.0164938	-0.050827	0.0658979	0.0164938
A_33_P3217123	BCL2L12	0.000537376	1.60182e-05	1.46985	0.55567	1.46985	up	1.04891	0.0688953	1.04891	up	-1.29129	-0.368818	1.29129	down	-1.89801	-0.924488	1.89801	down	-1.35446	-0.437713	1.35446	down	-1.40131	-0.486775	1.40131	down	26581.2	20281.1	27233.7	40988.8	0.0327053	-0.405008	-0.03619	0.51948	26455.6	26706.8	19958	20604.2	27095.8	27371.6	42426.8	39550.8	0.0144691	0.0509415	-0.405774	-0.404242	-0.0579109	-0.0144691
A_23_P356554	BAG2	0.000537566	1.60602e-05	1.39841	0.483785	1.39841	up	-1.07269	-0.101232	1.07269	down	-1.37066	-0.454871	1.37066	down	-1.91674	-0.938656	1.91674	down	-1.27778	-0.353639	1.27778	down	-1.50006	-0.585017	1.50006	down	7778.19	6287.85	8963.43	12830.2	-0.0591712	-0.41281	0.0420604	0.525845	7983.97	7572.42	6289.01	6286.69	8993.06	8933.79	13111.3	12549.1	-0.0324125	-0.0859299	-0.390326	-0.435295	0.0324125	0.0517082
A_23_P219144	CLTA	0.000537957	1.61422e-05	1.32558	0.406629	1.32558	up	1.06106	0.0855064	1.06106	up	1.06742	0.0941234	1.06742	up	-1.24186	-0.312505	1.24186	down	1.00599	0.00861692	1.00599	up	-1.2493	-0.321122	1.2493	down	17320.2	18007.2	17542.8	23796.6	-0.00267506	0.00594187	-0.0881815	0.318447	17507.7	17132.8	17636.7	18377.6	17778	17307.5	24052.3	23541	0.00152302	-0.00687313	-0.00152302	0.0134068	-0.08325	-0.0931129
A_23_P97906	NT5C2	0.000537957	1.61468e-05	-2.37856	-1.25009	2.37856	down	-1.15739	-0.210869	1.15739	down	1.00409	0.00588179	1.00409	up	2.38828	1.25597	2.38828	up	1.16211	0.216751	1.16211	up	2.05512	1.03922	2.05512	up	972.763	1168.68	1210.3	520.821	-0.0985112	0.118239	0.112358	-1.13773	993.389	952.136	1124.87	1212.48	1250.08	1170.51	540.848	500.794	-0.0793333	-0.117689	0.08636	0.150119	0.145382	0.0793333
A_33_P3221868	TMEM216	0.000537957	1.60958e-05	1.50968	0.594245	1.50968	up	-1.10464	-0.143575	1.10464	down	-1.26529	-0.339468	1.26529	down	-1.91019	-0.933713	1.91019	down	-1.14543	-0.195893	1.14543	down	-1.66765	-0.73782	1.66765	down	1421.76	1283.18	1687.53	2607.17	-0.0745501	-0.270443	0.069025	0.66327	1447.13	1396.38	1237.97	1328.39	1694.09	1680.97	2627.06	2587.28	-0.0602174	-0.0888829	-0.299073	-0.241813	0.0602174	0.0778327
A_33_P3335845	WDR33	0.000537957	1.61213e-05	-1.1633	-0.218222	1.1633	down	1.57084	0.651541	1.57084	up	-1.05359	-0.075315	1.05359	down	1.10413	0.142907	1.10413	up	-1.65503	-0.726856	1.65503	down	1.82736	0.869762	1.82736	up	7051.34	4401.31	4822.4	4242.05	0.689204	-0.0376515	0.0376635	-0.180558	7249.45	6853.24	4330.65	4471.98	4873.79	4771.01	4264.33	4219.78	0.71833	0.660079	-0.0385976	-0.0367055	0.0386214	0.0367055
A_19_P00326822	XLOC_001775	0.000539386	1.6469e-05	1.64371	0.716955	1.64371	up	1.12981	0.176077	1.12981	up	1.07834	0.108814	1.07834	up	-1.52429	-0.608141	1.52429	down	-1.04773	-0.0672636	1.04773	down	-1.45486	-0.540878	1.45486	down	362.46	357.495	344.72	579.835	0.0367155	-0.0305481	-0.139362	0.577593	369.074	355.846	349.824	365.166	347.36	342.08	581.67	577.999	0.0516262	0.0218048	-0.0392914	-0.0218048	-0.14273	-0.135994
A_21_P0011089	XLOC_l2_003293	0.000539386	1.64476e-05	-1.79824	-0.846587	1.79824	down	1.17584	0.233686	1.17584	up	-1.07759	-0.107803	1.07759	down	1.66877	0.738784	1.66877	up	-1.26706	-0.341489	1.26706	down	2.11444	1.08027	2.11444	up	2153.38	1757.52	1968.08	1120.11	0.278246	-0.0632429	0.04456	-0.802027	2144.99	2161.78	1686.91	1828.14	1964.42	1971.74	1135.81	1104.41	0.261206	0.295287	-0.0990243	-0.0274615	0.0274615	0.0616584
A_23_P100220	ESRP2	0.000539386	1.62873e-05	1.05798	0.0813117	1.05798	up	1.17408	0.23153	1.17408	up	-1.132	-0.178869	1.132	down	-1.19763	-0.260181	1.19763	down	-1.32905	-0.410399	1.32905	down	1.10974	0.150218	1.10974	up	6751.59	5250.63	6180.66	6692.32	0.187172	-0.223227	-0.0443578	0.0369539	6780.19	6723	5126.92	5374.34	6282.73	6078.6	6836.39	6548.26	0.181864	0.192481	-0.235005	-0.211449	-0.0349488	-0.0537667
A_23_P123071	CAV2	0.000539386	1.65653e-05	-1.48359	-0.569093	1.48359	down	-2.29763	-1.20015	2.29763	down	-1.21339	-0.279049	1.21339	down	1.22268	0.290044	1.22268	up	1.89356	0.921101	1.89356	up	-1.5487	-0.631056	1.5487	down	2626.46	5140.77	6489.69	4473.71	-0.77206	0.149041	0.42809	-0.141004	2610.05	2642.87	5002.93	5278.61	6734.69	6244.69	4537.65	4409.77	-0.792492	-0.751627	0.132567	0.165514	0.468163	0.388016
A_23_P130689	ELOF1	0.000539386	1.63252e-05	2.00225	1.00163	2.00225	up	-1.10288	-0.141282	1.10288	down	-1.06372	-0.0891223	1.06372	down	-2.12984	-1.09075	2.12984	down	1.03682	0.0521593	1.03682	up	-2.20825	-1.14291	2.20825	down	2202.81	2359.93	2610.75	5349.56	-0.0972548	-0.0450954	0.0440268	1.04565	2185.87	2219.74	2352.29	2367.56	2607.01	2614.49	5312.43	5386.68	-0.119764	-0.0747457	-0.0275426	-0.0626483	0.0275426	0.0605111
A_23_P19291	TUBB2A	0.000539386	1.654e-05	2.16578	1.11489	2.16578	up	-1.02278	-0.0324926	1.02278	down	-1.28851	-0.365698	1.28851	down	-2.79062	-1.48058	2.79062	down	-1.25981	-0.333206	1.25981	down	-2.21511	-1.14738	2.21511	down	15127.8	12402.9	16626.5	36835.5	-0.0189509	-0.352157	0.0135417	1.12843	15711.3	14544.3	12083.1	12722.6	17240.1	16012.9	37719	35952	0.0253086	-0.0632105	-0.367139	-0.337174	0.052392	-0.0253086
A_23_P339633	CCDC75	0.000539386	1.65439e-05	2.48845	1.31525	2.48845	up	-1.12177	-0.165774	1.12177	down	-1.14574	-0.196285	1.14574	down	-2.85113	-1.51153	2.85113	down	-1.02137	-0.0305114	1.02137	down	-2.79146	-1.48102	2.79146	down	346.348	350.001	417.194	1062.03	-0.0998993	-0.130411	0.0658746	1.38112	362.997	329.699	347.314	352.688	428.29	406.099	1065.16	1058.9	-0.041913	-0.157886	-0.119268	-0.141553	0.0898361	0.041913
A_23_P3574	GFOD2	0.000539386	1.6336e-05	1.57056	0.651277	1.57056	up	1.42848	0.514477	1.42848	up	-1.04045	-0.0572009	1.04045	down	-1.63408	-0.708477	1.63408	down	-1.48625	-0.571678	1.48625	down	-1.09946	-0.1368	1.09946	down	1060.88	737.572	798.279	1282.66	0.250253	-0.321425	-0.264224	0.387053	1073.43	1048.32	728.856	746.289	817.114	779.443	1285.04	1280.28	0.255911	0.244595	-0.316257	-0.326593	-0.244595	-0.283854
A_23_P55998	SLC1A5	0.000539386	1.65345e-05	1.64875	0.721369	1.64875	up	-1.12517	-0.170149	1.12517	down	-1.04119	-0.0582342	1.04119	down	-1.71666	-0.779604	1.71666	down	1.08066	0.111915	1.08066	up	-1.85513	-0.891518	1.85513	down	2234.21	2496.01	2701.61	4558.3	-0.140521	-0.0286064	0.0296278	0.750997	2234.95	2233.48	2420.24	2571.77	2686.28	2716.94	4589.39	4527.21	-0.151464	-0.129579	-0.0501909	-0.0070219	0.0070219	0.0522337
A_23_P70583	VPS52	0.000539386	1.62133e-05	-1.25341	-0.325863	1.25341	down	-1.36243	-0.44618	1.36243	down	1.00651	0.00936699	1.00651	up	1.26158	0.33523	1.26158	up	1.3713	0.455547	1.3713	up	-1.08697	-0.120317	1.08697	down	693.054	982.189	1014.78	828.567	-0.285298	0.170249	0.160882	-0.16498	688.75	697.359	964.381	999.996	1026.33	1003.23	841.753	815.381	-0.305675	-0.264921	0.166308	0.174191	0.16288	0.158885
A_23_P75299	LHPP	0.000539386	1.63374e-05	-2.12609	-1.0882	2.12609	down	-1.30369	-0.382599	1.30369	down	1.35601	0.439366	1.35601	up	2.883	1.52757	2.883	up	1.76781	0.821965	1.76781	up	1.63083	0.705606	1.63083	up	9787.23	17880.3	13715.3	6599.11	-0.197013	0.624952	0.185585	-0.902619	9610.84	9963.63	17461.8	18298.9	14099.4	13331.2	6553.95	6644.27	-0.234435	-0.159592	0.613394	0.63651	0.211579	0.159592
A_23_P78108	ALDOC	0.000539386	1.62376e-05	-2.52542	-1.33652	2.52542	down	-1.13322	-0.180428	1.13322	down	2.00709	1.0051	2.00709	up	5.06873	2.34163	5.06873	up	2.27447	1.18553	2.27447	up	2.22853	1.15609	2.22853	up	1279.15	3002.1	1555.6	630.576	-0.130092	1.05544	0.0503364	-1.28619	1211.2	1347.11	2987.86	3016.34	1562.11	1549.08	647.351	613.801	-0.218223	-0.0419612	1.07081	1.04006	0.0419612	0.0587115
A_23_P88893	DEF8	0.000539386	1.65197e-05	1.62697	0.70219	1.62697	up	-1.09164	-0.126494	1.09164	down	-1.09928	-0.136557	1.09928	down	-1.7885	-0.838747	1.7885	down	-1.007	-0.0100632	1.007	down	-1.77607	-0.828684	1.77607	down	12662.7	12992.6	14856.2	24730.7	-0.0616827	-0.0717459	0.0648112	0.767002	12845	12480.4	12889.4	13095.9	15133.1	14579.2	24668.2	24793.2	-0.0523324	-0.071033	-0.0609946	-0.0824971	0.0772901	0.0523324
A_24_P236935	KLK6	0.000539386	1.63675e-05	-1.60241	-0.680242	1.60241	down	2.56023	1.35627	2.56023	up	2.86945	1.52077	2.86945	up	4.59803	2.20102	4.59803	up	1.12078	0.164503	1.12078	up	4.10253	2.03651	4.10253	up	1556.8	1803.01	654.062	417.538	0.669514	0.834017	-0.686758	-1.367	1532.96	1580.65	1772.16	1833.85	683.59	624.533	402.802	432.275	0.635998	0.703031	0.831553	0.836481	-0.635998	-0.737518
A_24_P63522	HMGCS1	0.000539386	1.64384e-05	-1.703	-0.768076	1.703	down	1.68188	0.750072	1.68188	up	-1.24458	-0.315657	1.24458	down	1.36833	0.45242	1.36833	up	-2.09323	-1.06573	2.09323	down	2.86423	1.51815	2.86423	up	1736.73	857.438	1110.81	666.887	0.928668	-0.137061	0.178596	-0.58948	1770.76	1702.7	835.691	879.185	1164.92	1056.7	682.404	651.369	0.945525	0.911811	-0.15144	-0.122681	0.234511	0.122681
A_33_P3273285	ZNF525	0.000539386	1.63088e-05	1.20096	0.264189	1.20096	up	2.18411	1.12705	2.18411	up	-1.3411	-0.423412	1.3411	down	-1.6106	-0.6876	1.6106	down	-2.92911	-1.55046	2.92911	down	1.81864	0.86286	1.81864	up	512.69	180.846	252.225	310.138	1.00106	-0.549397	-0.125985	0.138203	525.119	500.26	184.469	177.224	256.603	247.847	321.291	298.985	1.02463	0.977498	-0.49828	-0.600515	-0.115357	-0.136614
A_33_P3277527	LAMC3	0.000539386	1.6408e-05	-1.52671	-0.610422	1.52671	down	1.56256	0.643908	1.56256	up	1.24501	0.316158	1.24501	up	1.90077	0.92658	1.90077	up	-1.25505	-0.32775	1.25505	down	2.38556	1.25433	2.38556	up	291.461	240.116	200.472	134.369	0.483395	0.155646	-0.160513	-0.770935	290.436	292.486	231.571	248.661	197.749	203.195	135.56	133.178	0.466903	0.499888	0.126501	0.18479	-0.194525	-0.126501
A_33_P3329108	MTAP	0.000539386	1.64942e-05	-1.18333	-0.242854	1.18333	down	1.41165	0.497381	1.41165	up	1.26172	0.335397	1.26172	up	1.49304	0.578251	1.49304	up	-1.11882	-0.161984	1.11882	down	1.67045	0.740235	1.67045	up	16177.3	14940.1	12314.9	10652.3	0.3423	0.180316	-0.155081	-0.397935	16368.5	15986.1	15024.5	14855.6	12394	12235.7	10885.9	10418.7	0.347937	0.336664	0.210694	0.149939	-0.160223	-0.149939
A_33_P3336686	CLIC3	0.000539386	1.6554e-05	-1.7672	-0.821464	1.7672	down	1.43749	0.523556	1.43749	up	2.79329	1.48197	2.79329	up	4.9363	2.30343	4.9363	up	1.94317	0.958411	1.94317	up	2.54034	1.34502	2.54034	up	1469.62	2948	1097.95	635.661	0.287687	1.2461	-0.235868	-1.05733	1402.39	1536.85	2986.06	2909.95	1128.43	1067.47	647.259	624.064	0.210229	0.365146	1.28694	1.20526	-0.210229	-0.261508
A_33_P3379967	HLA-F	0.000539386	1.64527e-05	-2.54617	-1.34833	2.54617	down	-1.43608	-0.522134	1.43608	down	1.25998	0.3334	1.25998	up	3.20812	1.68173	3.20812	up	1.80943	0.855534	1.80943	up	1.773	0.826196	1.773	up	241.248	450.819	372.051	149.589	-0.281787	0.573747	0.240347	-1.10798	250.573	231.924	460.025	441.613	375.012	369.089	153.829	145.348	-0.237413	-0.32616	0.62543	0.522064	0.237413	0.24328
A_23_P88865	CMTM3	0.000540442	1.66165e-05	1.23579	0.305429	1.23579	up	1.51484	0.599163	1.51484	up	-1.37536	-0.459806	1.37536	down	-1.69965	-0.765235	1.69965	down	-2.08344	-1.05897	2.08344	down	1.22581	0.293734	1.22581	up	13249.1	6569.79	9396.33	11883.8	0.43313	-0.625839	-0.166033	0.139397	13613.5	12884.7	6444.77	6694.81	9285.77	9506.9	12084	11683.7	0.461402	0.404859	-0.631077	-0.620601	-0.197427	-0.134639
A_32_P105549	ANXA8L2	0.000540692	1.66431e-05	-3.59442	-1.84576	3.59442	down	-1.50399	-0.588792	1.50399	down	6.65286	2.73397	6.65286	up	23.9131	4.57973	23.9131	up	10.0058	3.32277	10.0058	up	2.38993	1.25697	2.38993	up	59.5106	614.549	96.0434	27.5695	-0.314296	3.00847	0.274496	-1.57126	62.7957	56.2255	630.26	598.839	95.1058	96.981	31.0983	24.0407	-0.245994	-0.382599	3.06758	2.94936	0.245994	0.302997
A_21_P0001665	XLOC_000048	0.000540971	1.66705e-05	1.37147	0.455727	1.37147	up	-1.09945	-0.136783	1.09945	down	-1.2156	-0.281668	1.2156	down	-1.66716	-0.737394	1.66716	down	-1.10564	-0.144885	1.10564	down	-1.50787	-0.59251	1.50787	down	475.569	444.431	561.876	788.596	-0.0671258	-0.21201	0.0696573	0.525384	480.764	470.374	444.269	444.593	564.814	558.938	793.864	783.329	-0.0627842	-0.0714674	-0.190318	-0.233703	0.0627842	0.0765305
A_23_P115149	WDR77	0.000541205	1.67981e-05	1.42819	0.514186	1.42819	up	1.18555	0.245562	1.18555	up	-1.22139	-0.288519	1.22139	down	-1.74437	-0.802705	1.74437	down	-1.44802	-0.534081	1.44802	down	-1.20466	-0.268624	1.20466	down	2178.06	1555.31	1974.43	2885.83	0.120767	-0.413314	-0.124795	0.389391	2195.66	2160.46	1497.2	1613.41	2000.01	1948.86	2932.07	2839.58	0.121009	0.120525	-0.445016	-0.381612	-0.120525	-0.129065
A_23_P149221	HECTD3	0.000541205	1.68e-05	1.20612	0.27037	1.20612	up	-2.14508	-1.10103	2.14508	down	-1.22079	-0.287818	1.22079	down	-1.47242	-0.558188	1.47242	down	1.75712	0.813213	1.75712	up	-2.58722	-1.3714	2.58722	down	326.439	592.605	752.195	928.639	-0.956891	-0.143677	0.144141	0.414511	316.852	336.026	578.813	606.397	753.545	750.844	949.036	908.243	-1.01069	-0.903091	-0.155041	-0.132314	0.132314	0.155969
A_23_P206280	GPR56	0.000541205	1.67405e-05	-1.50392	-0.588731	1.50392	down	1.22899	0.297476	1.22899	up	1.27501	0.350505	1.27501	up	1.91751	0.939236	1.91751	up	1.03744	0.0530295	1.03744	up	1.84831	0.886207	1.84831	up	8315.43	8914.03	7275.09	4949.7	0.134012	0.187041	-0.163464	-0.752195	8359.24	8271.62	8899.13	8928.93	7515.47	7034.71	5092.29	4807.11	0.130195	0.137828	0.206849	0.167234	-0.130195	-0.196733
A_23_P27066	UBE2G1	0.000541205	1.67178e-05	1.44687	0.532935	1.44687	up	1.1883	0.248894	1.1883	up	1.00103	0.00148726	1.00103	up	-1.44538	-0.531448	1.44538	down	-1.18707	-0.247407	1.18707	down	-1.2176	-0.284041	1.2176	down	2119.14	1844.65	1916.63	2838.05	0.122149	-0.125258	-0.126746	0.406189	2114.1	2124.18	1839.21	1850.1	1940.3	1892.96	2885.89	2790.21	0.107299	0.136998	-0.107299	-0.143218	-0.123343	-0.130148
A_23_P369343	KLK8	0.000541205	1.67507e-05	-1.70726	-0.771685	1.70726	down	1.09592	0.132147	1.09592	up	1.29021	0.367602	1.29021	up	2.20272	1.13929	2.20272	up	1.17728	0.235456	1.17728	up	1.87103	0.903832	1.87103	up	27000.8	32862.9	26472.3	15866.4	0.0738621	0.309318	-0.0582848	-0.829969	27664.6	26337	31543.3	34182.5	26892.4	26052.1	16008.6	15724.1	0.0979209	0.0498033	0.273573	0.345062	-0.0498033	-0.0667663
A_24_P89843	CYHR1	0.000541205	1.68096e-05	-2.01266	-1.0091	2.01266	down	-1.63935	-0.713127	1.63935	down	-1.06686	-0.0933771	1.06686	down	1.88652	0.915726	1.88652	up	1.53661	0.61975	1.53661	up	1.22772	0.295976	1.22772	up	341.613	542.113	601.419	305.932	-0.329404	0.290346	0.383723	-0.625381	354.545	328.681	532.201	552.025	605.612	597.227	315.33	296.534	-0.286183	-0.372625	0.286183	0.294508	0.379363	0.388082
A_33_P3262580	ENTPD1	0.000541205	1.67574e-05	1.0894	0.12353	1.0894	up	-1.30208	-0.380815	1.30208	down	-1.10847	-0.148564	1.10847	down	-1.20756	-0.272094	1.20756	down	1.17467	0.232251	1.17467	up	-1.41848	-0.504345	1.41848	down	564.9	685.661	790.418	881.397	-0.302638	-0.0703874	0.078177	0.201707	570.848	558.952	679.721	691.601	788.723	792.111	900.9	861.893	-0.298864	-0.306412	-0.060668	-0.0801067	0.060668	0.095686
A_19_P00317683	LOC100506190	0.000541221	1.68889e-05	-1.83008	-0.871911	1.83008	down	-1.08412	-0.116518	1.08412	down	1.60457	0.682183	1.60457	up	2.93649	1.55409	2.93649	up	1.73953	0.798701	1.73953	up	1.68809	0.755393	1.68809	up	1240.89	2230.51	1445.13	808.103	-0.0779109	0.72079	0.0386071	-0.833303	1206	1275.77	2166.49	2294.52	1446.87	1443.4	812.773	803.433	-0.1299	-0.0259223	0.701593	0.739987	0.0259223	0.0512919
A_23_P135474	MRPL37	0.000541221	1.69043e-05	1.47363	0.559378	1.47363	up	-1.04307	-0.0608339	1.04307	down	-1.09559	-0.131703	1.09559	down	-1.61449	-0.691081	1.61449	down	-1.05035	-0.0708694	1.05035	down	-1.5371	-0.620212	1.5371	down	8999.19	8857.23	10089.7	15213.4	-0.0268116	-0.097681	0.0340223	0.5934	9020.98	8977.4	8589.43	9125.03	10296.3	9883.02	15388.8	15038.1	-0.0347362	-0.018887	-0.119095	-0.0762668	0.0491576	0.018887
A_23_P218131	INF2	0.000541221	1.68706e-05	3.97004	1.98916	3.97004	up	-1.56581	-0.646907	1.56581	down	-1.75258	-0.809481	1.75258	down	-6.95782	-2.79864	6.95782	down	-1.11928	-0.162573	1.11928	down	-6.21633	-2.63606	6.21633	down	785.162	724.625	1319.27	5355.35	-0.343953	-0.506526	0.302954	2.29211	838.934	731.389	678.446	770.804	1374.99	1263.56	5408.08	5302.61	-0.256411	-0.431495	-0.576373	-0.43668	0.349497	0.256411
A_23_P47704	UCP2	0.000541221	1.68888e-05	-2.40636	-1.26685	2.40636	down	1.31256	0.39238	1.31256	up	1.34761	0.4304	1.34761	up	3.24282	1.69725	3.24282	up	1.0267	0.0380197	1.0267	up	3.15848	1.65923	3.15848	up	611.877	649.347	500.676	212.997	0.226226	0.264246	-0.166154	-1.433	590.133	633.62	621.105	677.588	504.765	496.587	218.917	207.077	0.16352	0.288932	0.223679	0.304812	-0.168789	-0.16352
A_33_P3235217	CTPS	0.000541221	1.68578e-05	1.25009	0.322032	1.25009	up	-1.61528	-0.691785	1.61528	down	-1.24613	-0.317458	1.24613	down	-1.55778	-0.63949	1.55778	down	1.29623	0.374327	1.29623	up	-2.01925	-1.01382	2.01925	down	4783.75	6407.18	8302.09	10619.8	-0.534721	-0.160394	0.157063	0.479095	4928.3	4639.21	6221.92	6592.44	8478.11	8126.06	10799.3	10440.3	-0.502533	-0.56691	-0.179901	-0.140887	0.17324	0.140887
A_24_P15621	SLC6A10P	0.000541299	1.69445e-05	2.00505	1.00364	2.00505	up	-1.20987	-0.274851	1.20987	down	-1.07567	-0.105241	1.07567	down	-2.15678	-1.10888	2.15678	down	1.12475	0.16961	1.12475	up	-2.42585	-1.27849	2.42585	down	1297.63	1510.08	1687.17	3461.94	-0.243886	-0.074276	0.0309653	1.0346	1304.51	1290.75	1433.01	1587.15	1694.48	1679.85	3491.75	3432.12	-0.247656	-0.240116	-0.125748	-0.0228038	0.0228038	0.0391269
A_24_P410017	POTEE	0.000541299	1.69286e-05	1.18642	0.246613	1.18642	up	-1.11116	-0.152063	1.11116	down	-1.25579	-0.328599	1.25579	down	-1.4899	-0.575211	1.4899	down	-1.13017	-0.176536	1.13017	down	-1.3183	-0.398676	1.3183	down	20986	19189.8	25064.2	30428.1	-0.0774655	-0.254001	0.0745974	0.32121	20915.3	21056.6	18884.4	19495.2	25547.6	24580.9	30838.3	30017.8	-0.0937405	-0.0611906	-0.254745	-0.253258	0.0880041	0.0611906
A_23_P336992	ZFAND2A	0.000541799	1.70167e-05	1.77198	0.825358	1.77198	up	-1.49347	-0.578669	1.49347	down	-1.47964	-0.565247	1.47964	down	-2.62189	-1.39061	2.62189	down	1.00935	0.013422	1.00935	up	-2.64639	-1.40403	2.64639	down	393.255	410.524	630.962	1144.16	-0.310055	-0.296633	0.268614	1.09397	403.391	383.118	390.109	430.94	627.834	634.089	1151.9	1136.43	-0.284277	-0.335832	-0.34622	-0.247046	0.247046	0.290182
A_23_P68851	KREMEN1	0.000541799	1.70005e-05	-1.77916	-0.831198	1.77916	down	1.82231	0.865766	1.82231	up	1.61957	0.695614	1.61957	up	2.88148	1.52681	2.88148	up	-1.12518	-0.170152	1.12518	down	3.24218	1.69696	3.24218	up	4175.55	3835.69	2465.36	1417.58	0.49662	0.326468	-0.369145	-1.20034	4129.39	4221.72	3736.47	3934.9	2588.64	2342.09	1478.62	1356.54	0.46925	0.52399	0.311363	0.341574	-0.311363	-0.426928
A_33_P3363420	FRMD3	0.000541799	1.69826e-05	-2.23725	-1.16172	2.23725	down	-1.19219	-0.253611	1.19219	down	10.3617	3.37318	10.3617	up	23.1816	4.53491	23.1816	up	12.353	3.62679	12.353	up	1.87659	0.908114	1.87659	up	38.4794	489.174	49.0649	22.5458	-0.189628	3.43717	0.0639827	-1.09774	42.2672	34.6916	508.634	469.714	49.7393	48.3905	24.7187	20.3729	-0.058569	-0.320687	3.51681	3.35753	0.0693965	0.058569
A_33_P3241204	CALHM3	0.000543116	1.7077e-05	-5.61863	-2.49022	5.61863	down	-1.3637	-0.447528	1.3637	down	3.12193	1.64244	3.12193	up	17.541	4.13266	17.541	up	4.25738	2.08997	4.25738	up	4.12013	2.04269	4.12013	up	249.168	1096.74	365.741	66.5957	-0.205664	1.8843	0.241864	-2.24836	260.371	237.966	1157.94	1035.54	392.087	339.394	71.1318	62.0595	-0.152174	-0.259153	1.98711	1.78149	0.331553	0.152174
A_21_P0008627	XLOC_011226	0.000543146	1.71388e-05	-1.21986	-0.286719	1.21986	down	1.19427	0.256134	1.19427	up	1.53375	0.617066	1.53375	up	1.87097	0.903786	1.87097	up	1.28426	0.360933	1.28426	up	1.45685	0.542853	1.45685	up	5099.45	6767.27	4589.36	3852.9	0.126935	0.487868	-0.129198	-0.415917	5112.47	5086.44	6725.09	6809.45	4667.01	4511.7	4015.2	3690.6	0.119201	0.13467	0.501094	0.474643	-0.119201	-0.139195
A_21_P0012929	XLOC_l2_012319	0.000543146	1.71282e-05	1.64869	0.721319	1.64869	up	-1.85976	-0.895114	1.85976	down	1.00393	0.00565338	1.00393	up	-1.64224	-0.715666	1.64224	down	1.86706	0.900767	1.86706	up	-3.06616	-1.61643	3.06616	down	205.531	396.249	410.471	692.564	-0.900767	0	-0.00565338	0.715666	213.438	197.624	392.019	400.479	409.874	411.068	686.593	698.535	-0.856655	-0.94488	0.00681686	-0.00681686	-0.0221701	0.0108633
A_23_P112113	KIAA0196	0.000543146	1.72071e-05	-1.20153	-0.264877	1.20153	down	1.13179	0.178609	1.13179	up	1.01421	0.0203528	1.01421	up	1.2186	0.28523	1.2186	up	-1.11594	-0.158256	1.11594	down	1.35989	0.443486	1.35989	up	3992.79	3697.8	3791.97	3229.73	0.163855	0.00559902	-0.0147538	-0.279631	4021.22	3964.36	3623.69	3771.92	3871.53	3712.42	3302.06	3157.39	0.162709	0.165001	-0.00110149	0.0122995	0.00110149	-0.0306091
A_23_P363769	KRT86	0.000543146	1.72103e-05	-1.63423	-0.708615	1.63423	down	-1.17757	-0.235811	1.17757	down	2.61287	1.38564	2.61287	up	4.27004	2.09425	4.27004	up	3.07683	1.62145	3.07683	up	1.3878	0.472804	1.3878	up	408.61	1298.63	517.13	324.302	-0.128884	1.49256	0.106926	-0.601688	397.403	419.816	1293.47	1303.78	532.701	501.558	344.424	304.179	-0.17988	-0.077889	1.50906	1.47607	0.135964	0.077889
A_24_P194420	CCDC134	0.000543146	1.71925e-05	1.99457	0.996078	1.99457	up	-1.10599	-0.145344	1.10599	down	-1.23231	-0.301367	1.23231	down	-2.45793	-1.29744	2.45793	down	-1.11421	-0.156023	1.11421	down	-2.20598	-1.14142	2.20598	down	189.376	175.738	225.08	459.895	-0.0748255	-0.230849	0.0705185	1.0666	187.905	190.847	169.305	182.172	224.472	225.689	480.817	438.973	-0.0974479	-0.0522032	-0.261471	-0.200226	0.0522032	0.0888338
A_24_P854913	METTL21A	0.000543146	1.72055e-05	-1.29004	-0.367421	1.29004	down	-1.05024	-0.0707183	1.05024	down	-1.00048	-0.00068903	1.00048	down	1.28943	0.366732	1.28943	up	1.04974	0.0700293	1.04974	up	1.22833	0.296702	1.22833	up	840.947	912.339	949.148	752.97	-0.0364399	0.0335894	0.0342784	-0.333142	842.494	839.401	895.221	929.457	954.289	944.007	762.065	743.876	-0.0452042	-0.0276756	0.0287361	0.0384426	0.0276756	0.0408812
A_33_P3228285	ANKRD13D	0.000543146	1.71897e-05	-1.25729	-0.330317	1.25729	down	1.31907	0.399521	1.31907	up	1.14003	0.189077	1.14003	up	1.43335	0.519394	1.43335	up	-1.15704	-0.210444	1.15704	down	1.65845	0.729839	1.65845	up	2925.54	2613.54	2383.72	1940.04	0.308889	0.0984449	-0.090632	-0.420949	2911.83	2939.24	2545.53	2681.55	2419.96	2347.47	1957.74	1922.33	0.290714	0.327065	0.0831132	0.113777	-0.0831132	-0.0981507
A_23_P17287	IAH1	0.000543827	1.72508e-05	1.15419	0.206881	1.15419	up	3.22529	1.68943	3.22529	up	1.46601	0.551891	1.46601	up	1.27016	0.345011	1.27016	up	-2.20005	-1.13754	2.20005	down	2.79442	1.48255	2.79442	up	5997.22	2816.47	1998.37	2363.3	1.30217	0.164629	-0.387263	-0.180382	6091.5	5902.94	2836	2796.94	1960.94	2035.8	2489.36	2237.23	1.31343	1.2909	0.196851	0.132406	-0.428705	-0.34582
A_23_P122863	GRB10	0.000544232	1.72826e-05	1.73487	0.794826	1.73487	up	-1.28068	-0.356909	1.28068	down	-1.39385	-0.479077	1.39385	down	-2.41815	-1.2739	2.41815	down	-1.08837	-0.122169	1.08837	down	-2.22181	-1.15174	2.22181	down	1098.65	1043.5	1511.68	2683.34	-0.187499	-0.309668	0.16941	0.964236	1131.89	1065.41	1000.09	1086.91	1541.61	1481.74	2703.13	2663.55	-0.155254	-0.219744	-0.347505	-0.271831	0.183565	0.155254
A_23_P60079	ANGPT2	0.000544262	1.73025e-05	-1.23926	-0.309474	1.23926	down	25.3165	4.66201	25.3165	up	7.01434	2.81031	7.01434	up	8.69256	3.11978	8.69256	up	-3.60925	-1.8517	3.60925	down	31.3737	4.97148	31.3737	up	257.384	74.2095	10.9312	9.01225	3.32653	1.47483	-1.33548	-1.64495	269.471	245.298	83.6506	64.7685	11.5505	10.3119	8.99104	9.03346	3.38291	3.27015	1.68159	1.26807	-1.26807	-1.40288
A_23_P121250	EIF4A2	0.000545717	1.73678e-05	-1.6948	-0.761118	1.6948	down	1.3222	0.402944	1.3222	up	1.08857	0.122437	1.08857	up	1.84492	0.883555	1.84492	up	-1.21462	-0.280506	1.21462	down	2.24087	1.16406	2.24087	up	17931.2	15259	14583.9	8799.83	0.329186	0.0486798	-0.0737576	-0.834876	18099.2	17763.2	14864.9	15653	15134.9	14032.8	8850.83	8748.82	0.331285	0.327087	0.033637	0.0637226	-0.033637	-0.113878
A_32_P524904	C11orf86	0.000547077	1.74301e-05	-2.27921	-1.18853	2.27921	down	-4.89014	-2.28987	4.89014	down	3.30812	1.72601	3.30812	up	7.53988	2.91454	7.53988	up	16.1771	4.01588	16.1771	up	-2.14554	-1.10134	2.14554	down	12.5718	209.163	65.7563	29.5192	-1.70285	2.31304	0.587029	-0.601504	11.3314	13.8121	213.178	205.147	66.9677	64.545	29.5687	29.4696	-1.85707	-1.54863	2.36296	2.26312	0.599191	0.574867
A_33_P3308115		0.000548032	1.74796e-05	1.28411	0.360764	1.28411	up	1.06444	0.0900974	1.06444	up	-1.10485	-0.14385	1.10485	down	-1.41874	-0.504613	1.41874	down	-1.17605	-0.233947	1.17605	down	-1.20636	-0.270666	1.20636	down	14732.6	12944.5	14874.4	19550.2	0.0470357	-0.186912	-0.0430617	0.317702	14777.3	14687.9	12913.3	12975.6	14991.4	14757.4	19973	19127.5	0.0399966	0.0540748	-0.168168	-0.205656	-0.0461268	-0.0399966
A_33_P3351207	MGC21881	0.000548934	1.75275e-05	1.26317	0.33705	1.26317	up	-1.49267	-0.577892	1.49267	down	-1.32209	-0.402823	1.32209	down	-1.67003	-0.739873	1.67003	down	1.12902	0.175069	1.12902	up	-1.88549	-0.914942	1.88549	down	1744.14	2034.44	2796.89	3615.65	-0.366609	-0.191539	0.211284	0.548334	1790.48	1697.8	1993.85	2075.04	2773.82	2819.97	3664.34	3566.95	-0.339685	-0.393532	-0.198113	-0.184965	0.184965	0.237602
A_23_P106174	PSEN1	0.000549537	1.76178e-05	-1.12241	-0.166599	1.12241	down	1.42339	0.509327	1.42339	up	1.23144	0.300345	1.23144	up	1.38218	0.466945	1.38218	up	-1.15587	-0.208982	1.15587	down	1.59762	0.675927	1.59762	up	205.714	183.95	155.323	141.624	0.36312	0.154138	-0.146208	-0.312807	203.801	207.626	179.374	188.527	157.494	153.152	144.232	139.017	0.338291	0.387948	0.140457	0.167818	-0.140457	-0.151959
A_23_P112004	LRRC6	0.000549537	1.75953e-05	-1.78791	-0.838271	1.78791	down	1.63404	0.708444	1.63404	up	1.82249	0.865909	1.82249	up	3.25844	1.70418	3.25844	up	1.11533	0.157465	1.11533	up	2.92151	1.54671	2.92151	up	283.937	327.145	186.872	106.856	0.351687	0.509152	-0.356757	-1.19503	277.401	290.473	327.717	326.572	195.172	178.572	107.323	106.388	0.307054	0.39632	0.533894	0.48441	-0.307054	-0.40646
A_23_P166823	TNNC1	0.000549537	1.76271e-05	-2.00321	-1.00232	2.00321	down	1.4828	0.568323	1.4828	up	2.79577	1.48325	2.79577	up	5.60052	2.48556	5.60052	up	1.88547	0.914922	1.88547	up	2.97036	1.57064	2.97036	up	279.158	543.947	202.337	103.381	0.280028	1.19495	-0.288295	-1.29061	273.161	285.156	529.35	558.544	197.252	207.423	100.214	106.547	0.237612	0.322445	1.17844	1.21146	-0.338978	-0.237612
A_23_P85441	IGSF9	0.000549537	1.76041e-05	-1.32811	-0.409369	1.32811	down	2.65047	1.40625	2.65047	up	1.24042	0.310826	1.24042	up	1.64741	0.720196	1.64741	up	-2.13676	-1.09542	2.13676	down	3.52011	1.81562	3.52011	up	4614.29	2232.07	1872.35	1441.29	1.23789	0.142467	-0.16836	-0.577729	4519.39	4709.18	2161.07	2303.08	1955.36	1789.35	1440.84	1441.74	1.1968	1.27898	0.118776	0.166157	-0.118776	-0.217944
A_24_P57528	SLC39A11	0.000549537	1.76424e-05	-1.84017	-0.879835	1.84017	down	-1.31638	-0.396577	1.31638	down	1.04055	0.0573435	1.04055	up	1.91478	0.937179	1.91478	up	1.36976	0.45392	1.36976	up	1.3979	0.483258	1.3979	up	2033.7	2878.14	2878.3	1600.42	-0.186679	0.267241	0.209898	-0.669937	2065.83	2001.56	2865.05	2891.23	2976.05	2780.54	1646.75	1554.09	-0.175298	-0.19806	0.282897	0.251585	0.244498	0.175298
A_24_P273143	LINC00152	0.000553294	1.77823e-05	1.54499	0.627601	1.54499	up	-1.74733	-0.805153	1.74733	down	-1.12877	-0.174748	1.12877	down	-1.74394	-0.802349	1.74394	down	1.548	0.630405	1.548	up	-2.69961	-1.43275	2.69961	down	1122.62	1795.53	2108.15	3332.75	-0.708608	-0.0782032	0.0965452	0.724146	1107.29	1137.94	1793.81	1797.25	2071.97	2144.33	3361.08	3304.42	-0.739725	-0.67749	-0.0573664	-0.09904	0.0573664	0.135724
A_23_P41267	LOC401127	0.000553551	1.78099e-05	1.52985	0.613392	1.52985	up	-1.37723	-0.461774	1.37723	down	-1.30457	-0.383579	1.30457	down	-1.9958	-0.996971	1.9958	down	1.0557	0.0781956	1.0557	up	-2.10696	-1.07517	2.10696	down	644.171	702.798	953.266	1492.43	-0.267795	-0.1896	0.193979	0.807371	632.881	655.461	685.877	719.719	951.624	954.908	1500.61	1484.24	-0.3045	-0.231091	-0.202123	-0.177076	0.177076	0.210882
A_23_P210726	CDC25B	0.000553685	1.78584e-05	-1.74523	-0.803417	1.74523	down	1.15272	0.205037	1.15272	up	1.38811	0.473119	1.38811	up	2.42257	1.27654	2.42257	up	1.20421	0.268082	1.20421	up	2.01175	1.00845	2.01175	up	7394.78	9207.55	6893.12	4042.1	0.117042	0.385124	-0.0879951	-0.891412	7268.21	7521.34	8837.66	9577.43	6928.24	6858	4086.21	3997.99	0.0809288	0.153154	0.349356	0.420892	-0.0950613	-0.0809288
A_23_P74914	URB2	0.000553685	1.78551e-05	1.80208	0.84966	1.80208	up	1.14063	0.189831	1.14063	up	-1.41597	-0.501791	1.41597	down	-2.55169	-1.35145	2.55169	down	-1.6151	-0.691622	1.6151	down	-1.5799	-0.659829	1.5799	down	2063.29	1320.3	1943.94	3585.36	0.0962496	-0.595373	-0.0935817	0.756078	2084.53	2042.04	1349.12	1291.48	1962.33	1925.55	3651.63	3519.09	0.0996871	0.0928121	-0.541658	-0.649087	-0.0943513	-0.0928121
A_32_P98683	MLLT6	0.000553685	1.7872e-05	-1.60343	-0.681159	1.60343	down	1.67902	0.747623	1.67902	up	1.25617	0.329031	1.25617	up	2.01418	1.01019	2.01418	up	-1.33662	-0.418592	1.33662	down	2.69219	1.42878	2.69219	up	2006.03	1550.22	1283.41	819.323	0.57684	0.158248	-0.170783	-0.851941	1946.57	2065.5	1533.73	1566.71	1278.97	1287.84	838.518	800.128	0.522642	0.631039	0.16512	0.151377	-0.190188	-0.151377
A_23_P42649	POLR2J	0.000553867	1.78972e-05	1.40352	0.489053	1.40352	up	-1.16751	-0.223436	1.16751	down	1.01908	0.0272608	1.01908	up	-1.37725	-0.461792	1.37725	down	1.18978	0.250697	1.18978	up	-1.63863	-0.712489	1.63863	down	3087.9	3795.56	3873.51	5564.35	-0.238152	0.0125446	-0.0147161	0.474337	3151.19	3024.6	3775.31	3815.81	3867.4	3879.62	5662.55	5466.15	-0.219993	-0.256311	0.0270662	-0.00197697	-0.0314093	0.00197697
A_23_P170290	TMEM57	0.000554698	1.79627e-05	1.30157	0.380249	1.30157	up	-1.53083	-0.614312	1.53083	down	1.00686	0.0098691	1.00686	up	-1.29269	-0.37038	1.29269	down	1.54134	0.624181	1.54134	up	-1.99247	-0.994561	1.99247	down	319.938	509.743	526.348	701.75	-0.614312	0.0098691	0	0.380249	321.426	318.45	495.826	523.66	530.636	522.061	733.118	670.383	-0.619019	-0.609605	-0.00730991	0.0270481	-0.00266552	0.00266552
A_33_P3215028	C6orf89	0.000554698	1.79548e-05	1.33938	0.421569	1.33938	up	-1.27441	-0.349825	1.27441	down	-1.15335	-0.205828	1.15335	down	-1.54477	-0.627397	1.54477	down	1.10496	0.143997	1.10496	up	-1.70692	-0.771394	1.70692	down	837.355	955.967	1146.71	1571.62	-0.248682	-0.104684	0.101143	0.522712	852.286	822.423	945.987	965.946	1161.04	1132.38	1572.84	1570.4	-0.234371	-0.262992	-0.097527	-0.111842	0.10476	0.097527
A_23_P69988	RARS	0.000556913	1.80538e-05	1.5293	0.612872	1.5293	up	1.012	0.0172148	1.012	up	1.00723	0.0103879	1.00723	up	-1.51833	-0.602484	1.51833	down	-1.00474	-0.00682688	1.00474	down	-1.51116	-0.595657	1.51116	down	20554	21149.7	21827.4	34160	0	-0.00682688	-0.0172148	0.595657	20728.2	20379.8	20435.5	21863.9	22093.9	21561	34570.2	33749.8	0.000812054	-0.000812054	-0.0333438	0.01969	-0.0140195	-0.0204101
A_24_P335305	OAS3	0.00055894	1.81389e-05	-4.62432	-2.20924	4.62432	down	-4.75223	-2.24861	4.75223	down	-2.01634	-1.01174	2.01634	down	2.29342	1.1975	2.29342	up	2.35686	1.23687	2.35686	up	-1.02766	-0.0393648	1.02766	down	865.777	2110.3	4433.89	979.07	-0.629958	0.606907	1.61865	-0.590593	863.026	868.528	2022.66	2197.93	4764.75	4103.04	1013.3	944.836	-0.645959	-0.613956	0.569183	0.644631	1.71209	1.52521
A_33_P3362616	PRR3	0.000559465	1.81755e-05	1.23808	0.308102	1.23808	up	1.04384	0.0618954	1.04384	up	-1.40091	-0.486363	1.40091	down	-1.73443	-0.794465	1.73443	down	-1.46232	-0.548259	1.46232	down	-1.18608	-0.246206	1.18608	down	393.329	277.959	404.879	513.119	0.0382581	-0.510001	-0.0236373	0.284464	402.722	383.935	270.4	285.519	411.288	398.469	527.736	498.501	0.0613022	0.015214	-0.527028	-0.492973	-0.015214	-0.0320606
A_23_P205549	MAX	0.000559729	1.82035e-05	1.62133	0.697178	1.62133	up	1.13452	0.182088	1.13452	up	1.07821	0.108632	1.07821	up	-1.50373	-0.588547	1.50373	down	-1.05223	-0.0734563	1.05223	down	-1.42908	-0.51509	1.42908	down	5501.98	5405.81	5211.69	8647.21	0.0240636	-0.0493927	-0.158024	0.539154	5545.95	5458.02	5227.29	5584.33	5256.87	5166.52	8727.23	8567.19	0.0241756	0.0239515	-0.0748339	-0.0239515	-0.159937	-0.156112
A_23_P103070	YWHAH	0.000560922	1.82619e-05	1.29583	0.373871	1.29583	up	-1.08748	-0.120985	1.08748	down	-1.15012	-0.201787	1.15012	down	-1.49036	-0.575657	1.49036	down	-1.05761	-0.0808015	1.05761	down	-1.40918	-0.494856	1.40918	down	3844.46	3756.35	4493.69	5958.14	-0.0592785	-0.14008	0.0617065	0.435577	3847.35	3841.56	3716.75	3795.96	4578.33	4409.06	6007.75	5908.54	-0.0696082	-0.0489488	-0.133071	-0.147089	0.0744643	0.0489488
A_23_P74663	TAF1A	0.000561077	1.82864e-05	1.71828	0.780962	1.71828	up	-1.09905	-0.136262	1.09905	down	-1.32292	-0.403724	1.32292	down	-2.27314	-1.18469	2.27314	down	-1.20369	-0.267462	1.20369	down	-1.88848	-0.917224	1.88848	down	942.41	808.743	1113.45	1957.07	-0.0622892	-0.329751	0.0739727	0.854935	967.644	917.177	803.42	814.067	1154.58	1072.32	2002.38	1911.77	-0.0350685	-0.08951	-0.317029	-0.342473	0.112877	0.0350685
A_23_P19482	DDAH2	0.000561919	1.83334e-05	-2.3002	-1.20176	2.3002	down	1.44138	0.527452	1.44138	up	1.04187	0.0591722	1.04187	up	2.3965	1.26093	2.3965	up	-1.38346	-0.46828	1.38346	down	3.31546	1.72921	3.31546	up	2481.2	1853.14	1852.09	822.99	0.482281	0.0140009	-0.0451713	-1.24693	2458.04	2504.35	1857.27	1849.01	1943.19	1760.98	825.024	820.956	0.457399	0.507162	0.0394344	-0.0114326	0.0114326	-0.101775
A_23_P501822	JUP	0.000562192	1.83815e-05	-1.80115	-0.848916	1.80115	down	-1.1085	-0.148608	1.1085	down	1.31616	0.39633	1.31616	up	2.37059	1.24525	2.37059	up	1.45896	0.544939	1.45896	up	1.62485	0.700307	1.62485	up	8754.52	13194.4	10426.8	5923.87	-0.0946522	0.450286	0.053956	-0.79496	8536.7	8972.34	13079.3	13309.4	10578.9	10274.7	5989.99	5857.76	-0.141973	-0.0473318	0.459921	0.440652	0.0605803	0.0473318
A_33_P3339536	EWSR1	0.000562192	1.8374e-05	1.11657	0.159075	1.11657	up	1.53461	0.61787	1.53461	up	1.00723	0.0103879	1.00723	up	-1.10856	-0.148687	1.10856	down	-1.5236	-0.607482	1.5236	down	1.37439	0.458795	1.37439	up	8578.14	5817.06	6006.36	6867.01	0.53663	-0.0708523	-0.0812402	0.0778351	8719.86	8436.41	5779.87	5854.24	6031.55	5981.16	7100.33	6633.69	0.549051	0.524209	-0.0578551	-0.0838494	-0.0896058	-0.0728745
A_33_P3217619		0.000563152	1.84717e-05	-1.81468	-0.859711	1.81468	down	1.04108	0.0580797	1.04108	up	2.10611	1.07458	2.10611	up	3.82191	1.93429	3.82191	up	2.02301	1.0165	2.02301	up	1.88922	0.917791	1.88922	up	268.014	560.121	276.627	155.952	0.0306268	1.04713	-0.0274529	-0.887164	260.348	275.679	549.818	570.425	269.898	283.357	156.294	155.611	-0.0220652	0.0833187	1.04281	1.05145	-0.0769711	0.0220652
A_33_P3278573	MAGIX	0.000563152	1.84616e-05	-1.24773	-0.319302	1.24773	down	-2.45822	-1.29761	2.45822	down	-1.23753	-0.307466	1.23753	down	1.00824	0.0118358	1.00824	up	1.98639	0.990149	1.98639	up	-1.97016	-0.978313	1.97016	down	118.055	242.202	311.72	255.661	-0.978313	0.0118358	0.319302	0	121.827	114.283	244.497	239.907	313.78	309.659	256.883	254.438	-0.943624	-1.013	0.0477238	-0.0240521	0.314422	0.324182
A_33_P3366120	FLNA	0.000563152	1.84612e-05	1.72532	0.786867	1.72532	up	1.01476	0.0211368	1.01476	up	1.14085	0.190112	1.14085	up	-1.51231	-0.596755	1.51231	down	1.12426	0.168975	1.12426	up	-1.70023	-0.76573	1.70023	down	4782.61	5557.26	5064.67	8945.16	-0.0918665	0.0771084	-0.113003	0.673864	4731.83	4833.4	5425.55	5688.96	5049.11	5080.23	9176.07	8714.24	-0.118603	-0.0651298	0.0651298	0.089087	-0.131854	-0.0941529
A_23_P365218	GPR110	0.000563418	1.85e-05	-3.47358	-1.79642	3.47358	down	-1.90923	-0.932993	1.90923	down	3.18648	1.67197	3.18648	up	11.0685	3.46839	11.0685	up	6.08374	2.60496	6.08374	up	1.81936	0.863431	1.81936	up	42.1263	264.921	86.5244	25.5991	-0.443239	2.16172	0.489754	-1.30667	42.3022	41.9505	272.218	257.624	90.4996	82.5493	28.2263	22.9719	-0.448634	-0.437844	2.22369	2.09975	0.541664	0.437844
A_23_P33759	DHRS3	0.000563469	1.8541e-05	-4.4528	-2.15471	4.4528	down	1.2345	0.303929	1.2345	up	1.32576	0.406824	1.32576	up	5.90336	2.56154	5.90336	up	1.07393	0.102895	1.07393	up	5.49699	2.45864	5.49699	up	9807.98	10884.5	8556.88	1962.14	0.108741	0.211636	-0.195188	-2.3499	9718.06	9897.9	10734	11035	7984.34	9129.41	1961.58	1962.71	0.0840969	0.133386	0.213911	0.209361	-0.306278	-0.0840969
A_33_P3271755	SIRT5	0.000563469	1.85271e-05	-1.70715	-0.771589	1.70715	down	-1.68148	-0.74973	1.68148	down	-1.23479	-0.304264	1.23479	down	1.38254	0.467326	1.38254	up	1.36175	0.445467	1.36175	up	1.01527	0.0218592	1.01527	up	247.35	348.084	447.051	268.176	-0.226963	0.218503	0.522767	-0.248822	247.91	246.79	343.23	352.937	455.824	438.279	279.597	256.755	-0.235114	-0.218812	0.220606	0.216401	0.536663	0.508872
A_23_P129458	SDR42E1	0.00056404	1.86099e-05	1.4682	0.554048	1.4682	up	1.08666	0.119905	1.08666	up	-1.30268	-0.381488	1.30268	down	-1.9126	-0.935536	1.9126	down	-1.41558	-0.501393	1.41558	down	-1.35111	-0.434143	1.35111	down	1657.06	1209.39	1638.48	2461.93	0.0617051	-0.439688	-0.0581999	0.495848	1687.46	1626.66	1215.56	1203.22	1641.74	1635.22	2489	2434.85	0.0767584	0.0466518	-0.410111	-0.469264	-0.0697479	-0.0466518
A_23_P58293	UBE2D3	0.00056404	1.86053e-05	1.31181	0.391562	1.31181	up	-1.9434	-0.95858	1.9434	down	-1.15208	-0.204237	1.15208	down	-1.51131	-0.5958	1.51131	down	1.68686	0.754343	1.68686	up	-2.54937	-1.35014	2.54937	down	5878.27	10249.2	12277.7	16482.1	-0.859946	-0.105603	0.0986342	0.490197	5934.91	5821.64	9980.28	10518.1	12474.2	12081.2	16217.7	16746.6	-0.857463	-0.862429	-0.121248	-0.0899587	0.10731	0.0899587
A_33_P3415430	HSPA1B	0.00056404	1.86187e-05	1.84092	0.880426	1.84092	up	-1.07041	-0.0981584	1.07041	down	-1.04674	-0.0659037	1.04674	down	-1.92696	-0.94633	1.92696	down	1.02261	0.0322547	1.02261	up	-1.97053	-0.978584	1.97053	down	30098.4	31791.5	34625	65205.3	-0.0547624	-0.0225077	0.043396	0.923822	30986.7	29210.1	31526.5	32056.4	35716.7	33533.4	66204.4	64206.3	-0.0235887	-0.0859361	-0.0123143	-0.032701	0.0744777	0.0123143
A_21_P0010890	XLOC_l2_002033	0.00056414	1.86416e-05	2.32019	1.21424	2.32019	up	-1.77697	-0.82942	1.77697	down	-1.25389	-0.326406	1.25389	down	-2.90925	-1.54065	2.90925	down	1.41717	0.503014	1.41717	up	-4.1229	-2.04366	4.1229	down	70.4137	103.034	134.356	319.646	-0.652504	-0.14949	0.176916	1.39116	73.3289	67.4985	101.563	104.506	132.995	135.718	340.059	299.233	-0.604158	-0.700851	-0.147877	-0.151104	0.147877	0.205955
A_21_P0000006	TOMM40	0.000564541	1.86885e-05	1.65827	0.729682	1.65827	up	1.01556	0.0222721	1.01556	up	-1.21793	-0.284433	1.21793	down	-2.01966	-1.01412	2.01966	down	-1.23688	-0.306705	1.23688	down	-1.63287	-0.70741	1.63287	down	21776	18184.3	23035.9	39090.7	0.0222721	-0.284433	0	0.729682	22413.1	21139	18229	18139.7	23370.9	22700.9	39585.6	38595.8	0.0530729	-0.00852871	-0.258672	-0.310195	0.006567	-0.006567
A_23_P369899	TMEM158	0.000564541	1.87138e-05	1.65578	0.727509	1.65578	up	-1.09788	-0.134723	1.09788	down	-1.16148	-0.215969	1.16148	down	-1.92316	-0.943477	1.92316	down	-1.05793	-0.0812459	1.05793	down	-1.81785	-0.862231	1.81785	down	320.04	312.576	377.611	639.933	-0.0674405	-0.148686	0.0672822	0.794791	324.938	315.143	316.181	308.972	384.134	371.089	655.53	624.336	-0.0567784	-0.0781026	-0.10983	-0.187542	0.077786	0.0567784
A_32_P151875	ZNF398	0.000564541	1.87015e-05	1.38978	0.474858	1.38978	up	1.14162	0.191079	1.14162	up	-1.19563	-0.257765	1.19563	down	-1.66166	-0.732624	1.66166	down	-1.36495	-0.448844	1.36495	down	-1.21738	-0.283779	1.21738	down	2649.49	2006.17	2493.99	3547.52	0.10538	-0.343464	-0.0856991	0.389159	2621.03	2677.96	1960.16	2052.18	2506.4	2481.57	3609.73	3485.31	0.078464	0.132296	-0.354335	-0.332593	-0.0929341	-0.078464
A_33_P3327847	SGPL1	0.000564937	1.87466e-05	-1.19909	-0.261937	1.19909	down	1.34598	0.428659	1.34598	up	1.56203	0.64342	1.56203	up	1.87301	0.905356	1.87301	up	1.16051	0.21476	1.16051	up	1.61395	0.690596	1.61395	up	2990.65	3586.27	2387.77	2037.94	0.203685	0.418446	-0.224974	-0.486911	3012.27	2969.04	3608.31	3564.23	2374.76	2400.78	2062.85	2013.02	0.202694	0.204676	0.449531	0.38736	-0.247254	-0.202694
A_21_P0010986	U2AF1	0.00056789	1.91206e-05	1.52804	0.61168	1.52804	up	1.05819	0.0815921	1.05819	up	-1.10426	-0.143076	1.10426	down	-1.68735	-0.754757	1.68735	down	-1.16851	-0.224668	1.16851	down	-1.44402	-0.530088	1.44402	down	5687.07	5030.77	5777.62	9034.74	0.0351615	-0.189507	-0.0464306	0.56525	5683.38	5690.77	4900.27	5161.26	5929.94	5625.31	9279.71	8789.76	0.0228057	0.0475173	-0.20472	-0.174294	-0.0228057	-0.0700555
A_21_P0011068	LOC100506691	0.00056789	1.95112e-05	1.12769	0.173367	1.12769	up	-1.4503	-0.536351	1.4503	down	-1.04689	-0.0661106	1.04689	down	-1.18056	-0.239477	1.18056	down	1.38534	0.47024	1.38534	up	-1.63548	-0.709717	1.63548	down	3924.07	5617.73	6115.74	7057.81	-0.492032	-0.0217919	0.0443187	0.217685	3969.32	3878.83	5520.34	5715.12	6069.52	6161.97	7127.78	6987.84	-0.486814	-0.49725	-0.0245867	-0.0189972	0.0189972	0.0696402
A_23_P105276	ZNF84	0.00056789	1.92166e-05	1.20264	0.266205	1.20264	up	20.5866	4.36363	20.5866	up	-1.18873	-0.249418	1.18873	down	-1.42961	-0.515624	1.42961	down	-24.4718	-4.61305	24.4718	down	17.1178	4.09743	17.1178	up	243.555	10.3054	12.7413	15.6886	4.2569	-0.356155	-0.106736	0.159469	251.462	235.647	11.0487	9.56209	13.6709	11.8117	14.4439	16.9333	4.29234	4.22146	-0.229698	-0.482611	-0.0157089	-0.197763
A_23_P110403	PDLIM3	0.00056789	1.90883e-05	1.18435	0.244095	1.18435	up	-1.35947	-0.443044	1.35947	down	-1.28057	-0.356786	1.28057	down	-1.51664	-0.600882	1.51664	down	1.06161	0.0862575	1.06161	up	-1.61009	-0.687139	1.61009	down	435.959	478.241	636.961	771.955	-0.271805	-0.185548	0.171238	0.415334	435.724	436.194	476.187	480.295	644.082	629.84	774.711	769.199	-0.283999	-0.259611	-0.169526	-0.20157	0.172951	0.169526
A_23_P112798	CRIP2	0.00056789	1.88685e-05	-1.78644	-0.837084	1.78644	down	-1.14877	-0.200093	1.14877	down	1.61827	0.69445	1.61827	up	2.89093	1.53153	2.89093	up	1.85902	0.894544	1.85902	up	1.55508	0.636991	1.55508	up	339.273	651.573	418.694	239.917	-0.111906	0.782638	0.0881877	-0.748897	329.464	349.083	639.09	664.056	414.339	423.049	246.247	233.586	-0.165048	-0.0587635	0.777214	0.788062	0.0587635	0.117612
A_23_P1280	ASCC1	0.00056789	1.9415e-05	1.4199	0.505787	1.4199	up	-1.14057	-0.189752	1.14057	down	1.34888	0.431765	1.34888	up	-1.05265	-0.0740218	1.05265	down	1.53849	0.621517	1.53849	up	-1.61949	-0.695539	1.61949	down	1003.24	1594.6	1229.33	1786.33	-0.405278	0.216239	-0.215526	0.290261	1032.36	974.123	1560.13	1629.06	1248.65	1210.01	1817.31	1755.34	-0.374809	-0.435747	0.207271	0.225208	-0.207271	-0.22378
A_23_P148255	MAGEA2B	0.00056789	1.95322e-05	1.49484	0.579995	1.49484	up	1.01905	0.0272193	1.01905	up	-1.04154	-0.0587153	1.04154	down	-1.55694	-0.63871	1.55694	down	-1.06138	-0.0859346	1.06138	down	-1.46691	-0.552776	1.46691	down	19131.9	18627.1	20172.5	30868.5	0.0111418	-0.0747929	-0.0160775	0.563918	19498.2	18765.6	18217.6	19036.5	20078.4	20266.6	31655.4	30081.6	0.0273504	-0.00506687	-0.0842915	-0.0652943	-0.0372219	0.00506687
A_23_P154086	BCS1L	0.00056789	1.92118e-05	1.84186	0.881165	1.84186	up	-1.11477	-0.156744	1.11477	down	-1.18569	-0.24573	1.18569	down	-2.18388	-1.1269	2.18388	down	-1.06362	-0.0889869	1.06362	down	-2.05325	-1.03791	2.05325	down	3072.08	2983.38	3677.77	6932.35	-0.0910468	-0.180034	0.0656967	0.946862	3187.07	2957.09	2908.37	3058.39	3670.52	3685.02	6992.68	6872.02	-0.0484362	-0.133657	-0.194095	-0.165973	0.0484362	0.0829573
A_23_P166526	RIBC2	0.00056789	1.92503e-05	-1.09156	-0.126386	1.09156	down	-2.90286	-1.53747	2.90286	down	-1.23392	-0.303247	1.23392	down	-1.13042	-0.176862	1.13042	down	2.35255	1.23423	2.35255	up	-2.65938	-1.41109	2.65938	down	376.458	914.434	1173.48	1100.14	-1.32219	-0.0879688	0.215279	0.0888929	391.476	361.441	920.996	907.872	1166.58	1180.38	1096.75	1103.52	-1.27603	-1.36836	-0.0553966	-0.120541	0.192379	0.238178
[truncated: 1,338 more rows]
[truncated: 22 more columns]
